# Supplementary material for: CCN3/NOV as a potential therapeutic target for diverticular disease: A proteome-wide Mendelian randomization study
Source: Medicine (Baltimore). 2024 Nov 8;103(45):e40467. doi: 10.1097/MD.0000000000040467 (PMC11557123; doi:10.1097/MD.0000000000040467)
Supplement: Supplementary file 1 [file medi-103-e40467-s001.xlsx]

## Sheet: S1 Table
S1 Table. 738 cis-acting pQTLs for 735 plasma proteins in primary proteome-wide Mendelian randomization study.
SNP	Protein	pQTL Study	EA	OA	EAF	Beta	SE	P value	N	F-statistic	Ensembl ID	UniProt ID
rs4344	ACE	Emilsson	A	G	0.499	-0.583	0.022	8.5e-136	3200	701.811	ENSG00000159640	P12821
rs4727469	ACHE	Emilsson	C	T	0.524	-0.297	0.023	7.5e-37	3200	166.642	ENSG00000087085	P22303
rs11553746	ACP1	Suhre	T	C	0.324799	1.237	0.026037	1.111e-257	996	2252.6	ENSG00000143727	A0A140VK37;P24666;Q59EH3
rs79061565	ACP5	Sun	G	C	0.122794	-0.4845	0.0364	1.6e-40	3301	177.06	ENSG00000102575	A0A024R7F8;P13686
rs2153463	ACP6	Emilsson	G	T	0.739	0.944	0.022	1e-300	3200	1840.04	ENSG00000162836	Q9NPH0
rs2231495	ADA2	Sun	C	T	0.332516	-0.8794	0.0214	1.4e-370	3301	1687.65	ENSG00000093072	Q9NZK5;B4E3Q4;A0A087X0I3
rs10794057	ADAM12	Emilsson	T	C	0.398	-0.209	0.025	1.2e-16	3200	69.8459	ENSG00000148848	O43184
rs7728609	ADAM19	Emilsson	C	T	0.675	0.246	0.026	1.2e-21	3200	89.4648	ENSG00000135074	Q9H013
rs6966166	ADAM22	Emilsson	T	C	0.478	-0.177	0.026	9.8e-12	3200	46.3157	ENSG00000008277	Q9P0K1
rs1921673	ADAM23	Sun	G	A	0.6846	0.4321	0.0255	3.2e-64	3301	286.962	ENSG00000114948	A0A024R3W8;O75077;E7EWD3
rs71503194	ADAMTS13	Sun	G	T	0.091229	-0.8719	0.0404	4.4e-103	3301	465.487	ENSG00000160323	Q76LX8
rs7260110	ADGRE2	Suhre	G	A	0.35994	0.2969	0.0447098	5.169e-11	996	44.0091	ENSG00000127507	A0JNV7;Q9UHX3
rs1800759	ADH4	Emilsson	G	T	0.622	0.157	0.025	4.1e-10	3200	39.4138	ENSG00000198099	P08319
rs1453873	ADH5	Emilsson	C	T	0.742	-0.284	0.027	2.5e-25	3200	110.57	ENSG00000197894	P11766
rs17529509	ADH7	Emilsson	C	A	0.927	0.401	0.048	8e-17	3200	69.7485	ENSG00000196344	P40394
rs143257534	ADIPOQ	Emilsson	C	T	0.974	0.425	0.072	3.3e-09	3200	34.821	ENSG00000181092	Q15848
rs2923091	ADM	Yao	A	G	0.662	-0.204	0.025	2.28e-16	6861	66.5662	ENSG00000148926	P35318
rs41265665	AFM	Suhre	A	G	0.0323559	-0.8615	0.121941	3.033e-12	989	49.8114	ENSG00000079557	P43652
rs6829551	AFP	Emilsson	T	C	0.812	0.187	0.031	2.4e-09	3200	36.3654	ENSG00000081051	P02771
rs2493151	AGT	Suhre	A	G	0.234909	0.3349	0.0494802	2.223e-11	994	45.7185	ENSG00000135744	B0ZBE2;B2R5S1;P01019
rs35094235	AHSG	Sun	G	T	0.731004	0.6252	0.0255	2e-132	3301	600.751	ENSG00000145192	P02765
rs72688441	AKR1A1	Sun	A	G	0.058959	-1.18	0.0493	1.2e-126	3301	572.541	ENSG00000117448	P14550;V9HWI0
rs2229542	AKR1B1	Sun	C	T	0.014337	-0.8187	0.1045	4.7e-15	3301	61.3414	ENSG00000085662	A0A024R7A8;P15121
rs145648894	AKR1C1	Sun	G	T	0.111375	0.3894	0.0393	3.8e-23	3301	98.1168	ENSG00000187134	Q04828
rs144376466	AKR7A2	Emilsson	C	T	0.912	0.436	0.042	1.9e-24	3200	107.697	ENSG00000053371	O43488
rs9830049	ALCAM	Sun	C	T	0.120272	-0.306	0.0374	2.8e-16	3301	66.9016	ENSG00000170017	Q13740;B3KNN9
rs887241	ALDH3A1	Sun	C	A	0.661635	0.2421	0.0259	7.8e-21	3301	87.3226	ENSG00000108602	P30838;Q6PKA6;I3L3I9
rs10933394	ALPG	Emilsson	T	C	0.642	-0.192	0.026	1e-13	3200	54.4985	ENSG00000163286	P10696
rs12478529	ALPP	Emilsson	C	T	0.778	-0.354	0.028	2.5e-35	3200	159.742	ENSG00000163283	not available
rs7538379	AMY1A	Sun	T	C	0.039949	-1.0399	0.062	4.9e-63	3301	281.149	ENSG00000237763	P04745;Q6NSB3
rs17014913	AMY2B	Emilsson	A	G	0.839	0.433	0.034	3.2e-36	3200	162.086	ENSG00000240038	P19961
rs17114671	ANG	Suhre	C	T	0.118857	0.8064	0.0595669	1.918e-38	997	182.902	ENSG00000214274	P03950;W0UV28
rs16853043	ANGPTL1	Sun	G	A	0.352388	0.4305	0.0247	5.4e-68	3301	303.591	ENSG00000116194	A0A024R908;O95841
rs10452848	AOC1	Emilsson	A	G	0.498	-0.765	0.021	3e-239	3200	1326.21	ENSG00000002726	P19801
rs12897422	AP1G2	Emilsson	G	A	0.858	0.268	0.035	1.3e-14	3200	58.5952	ENSG00000213983	O75843
rs71632673	APCS	Sun	A	C	0.022925	-0.8369	0.082	1.9e-24	3301	104.101	ENSG00000132703	P02743;V9HWP0
rs8125909	APMAP	Sun	C	A	0.132064	0.2967	0.0363	2.8e-16	3301	66.7665	ENSG00000101474	Q9HDC9
rs75507001	APOA1	Emilsson	C	A	0.957	0.55	0.061	1.7e-19	3200	81.2445	ENSG00000118137	P02647
rs964184	APOA5	Sun	C	G	0.868979	0.2625	0.0363	4.9e-13	3301	52.2615	ENSG00000110243	A0A0B4RUS7;Q6Q788
rs520354	APOB	Suhre	G	A	0.473394	0.3033	0.0416763	6.929e-13	996	52.8559	ENSG00000084674	P04114;Q59HB3;Q7Z7Q0
rs738469	APOBEC3G	Emilsson	A	G	0.903	0.245	0.042	4.5e-09	3200	34.0065	ENSG00000239713	Q9HC16
rs808919	APOF	Emilsson	C	G	0.903	0.321	0.04	6.9e-16	3200	64.3604	ENSG00000175336	Q13790
rs1801690	APOH	Emilsson	C	G	0.943	0.552	0.053	6.5e-25	3200	108.406	ENSG00000091583	P02749
rs71314970	APOL1	Sun	T	C	0.105762	-0.3659	0.0409	3.5e-19	3301	79.9862	ENSG00000100342	O14791;Q2KHQ6;B1AH95
rs4619875	ARFIP1	Sun	T	C	0.403628	0.239	0.0248	6.6e-22	3301	92.8174	ENSG00000164144	B4E273;P53367;Q8N8M9;B7ZA10
rs5899	ARHGAP1	Emilsson	C	T	0.989	0.835	0.111	8.4e-14	3200	56.553	ENSG00000175220	Q07960
rs13159135	ARSB	Sun	C	G	0.433907	-0.214	0.0248	5.9e-18	3301	74.4151	ENSG00000113273	A0A024RAJ9;P15848;A8K4A0
rs4859610	ART3	Sun	G	A	0.774293	-0.3378	0.0286	3e-32	3301	139.42	ENSG00000156219	Q13508
rs1001096	ART4	Sun	A	G	0.397358	0.74	0.0217	1.1e-254	3301	1162.2	ENSG00000111339	Q93070
rs10740617	ASAH2;ASAH2B	Sun	C	A	0.793543	0.6665	0.0281	2e-124	3301	562.244	ENSG00000188611;ENSG00000204147	Q9NR71;P0C7U1
rs62212171	ASIP	Emilsson	T	C	0.89	-0.814	0.037	9.6e-98	3200	483.697	ENSG00000101440	P42127
rs112760834	ASPH	Sun	T	G	0.033209	-0.5784	0.0688	4.1e-17	3301	70.6344	ENSG00000198363	Q12797;B7ZM96;A0A0A0MSK8;B4DQ07
rs2516568	ASPN	Sun	T	A	0.323246	-0.4724	0.025	2.3e-79	3301	356.842	ENSG00000106819	Q9BXN1;Q6P528
rs1642762	ATP1B2	Sun	T	C	0.586879	-0.2881	0.0255	1.5e-29	3301	127.568	ENSG00000129244	P14415
rs351976	AZU1	Emilsson	T	C	0.709	0.216	0.027	1.5e-15	3200	63.96	ENSG00000172232	P20160
rs3766186	B3GALT6	Emilsson	C	A	0.899	0.271	0.041	6.5e-11	3200	43.6616	ENSG00000176022	Q96L58
rs12794886	B3GAT3	Sun	C	G	0.707032	0.4422	0.0264	8.3e-63	3301	280.393	ENSG00000149541	Q5U676;G3V150;O94766
rs9544399	B3GLCT	Emilsson	A	G	0.791	0.278	0.031	1.6e-19	3200	80.3701	ENSG00000187676	Q6Y288
rs284663	B3GNT8	Emilsson	T	C	0.56	0.744	0.021	9.8e-239	3200	1254.4	ENSG00000177191	Q7Z7M8
rs7019909	B4GALT1	Sun	T	C	0.102573	0.4478	0.0402	7.9e-29	3301	124.009	ENSG00000086062	P15291;W6MEN3
rs2286241	B4GALT2	Sun	C	G	0.056172	-0.673	0.052	3e-38	3301	167.402	ENSG00000117411	O60909
rs113222817	B4GALT6	Emilsson	T	G	0.965	1.143	0.063	8.1e-71	3200	328.958	ENSG00000118276	Q9UBX8
rs7541549	BCAN	Emilsson	T	C	0.767	0.201	0.029	5.6e-12	3200	48.0092	ENSG00000132692	Q96GW7
rs73235147	BOC	Emilsson	A	T	0.833	-0.241	0.032	1.1e-13	3200	56.6843	ENSG00000144857	Q9BWV1
rs1780617	BPI	Sun	G	A	0.12241	-0.6444	0.0371	1.1e-67	3301	301.509	ENSG00000101425	P17213
rs141715080	BPIFA2	Emilsson	C	T	0.973	0.429	0.076	2e-08	3200	31.8431	ENSG00000131050	Q96DR5
rs2424961	BPIFB1	Sun	T	C	0.578579	-0.4366	0.0245	3.9e-71	3301	317.375	ENSG00000125999	Q8TDL5
rs73224660	BST1	Sun	A	G	0.158997	-1.3967	0.0239	1.9e-744	3301	3413.09	ENSG00000109743	Q10588
rs13100619	BTD	Emilsson	A	C	0.962	1.431	0.058	4.4e-122	3200	608.348	ENSG00000169814	P43251
rs7721375	BTNL8	Emilsson	C	T	0.507	0.273	0.024	1.4e-28	3200	129.31	ENSG00000113303	Q6UX41
rs78865058	C1QC	Sun	A	G	0.041707	1.0754	0.0603	4.3e-71	3301	317.865	ENSG00000159189	A0A024RAA7;P02747
rs9915692	C1QL1	Emilsson	A	G	0.463	-0.279	0.023	3.4e-32	3200	147.055	ENSG00000131094	O75973
rs840390	C1QTNF3	Emilsson	G	A	0.868	0.203	0.037	2.8e-08	3200	30.0827	ENSG00000082196	Q9BXJ4
rs2248863	C1QTNF5	Sun	A	G	0.141788	0.3261	0.0345	3.5e-21	3301	89.2895	ENSG00000223953	A0A024R3F8;Q9BXJ0
rs6488561	C1RL	Emilsson	G	A	0.695	0.27	0.027	5.6e-24	3200	99.9375	ENSG00000139178	Q9NZP8
rs163494	C3	Emilsson	C	T	0.805	0.264	0.031	3.4e-17	3200	72.4791	ENSG00000125730	P01024
rs11120218	C4BPA	Emilsson	G	A	0.889	-0.429	0.038	1.5e-28	3200	127.373	ENSG00000123838	P04003
rs1035029	C5	Emilsson	A	G	0.611	0.182	0.025	2.1e-13	3200	52.9653	ENSG00000106804	P01031
rs429017	C7	Suhre	A	G	0.252792	0.4333	0.0495145	9.039e-18	985	76.424	ENSG00000112936	P10643;Q05CI3
rs265721	C9	Emilsson	G	A	0.959	-0.375	0.06	5.9e-10	3200	39.0381	ENSG00000113600	P02748
rs2453868	CA1	Emilsson	T	C	0.582	-0.147	0.025	2.2e-09	3200	34.5528	ENSG00000133742	P00915
rs117399000	CA10	Sun	A	G	0.037436	-0.5939	0.0662	3e-19	3301	80.4354	ENSG00000154975	Q9NS85
rs17741049	CA13	Suhre	T	C	0.0682046	-0.7441	0.0799159	7.915e-20	997	86.5215	ENSG00000185015	Q8N1Q1
rs2072696	CA3	Sun	C	G	0.23803	-0.2169	0.0289	6.8e-14	3301	56.2938	ENSG00000164879	P07451;V9HWA3
rs3765963	CA6	Sun	G	A	0.402359	0.6766	0.0233	4.1e-185	3301	842.731	ENSG00000131686	B4DUH8;P23280
rs7009482	CA8	Emilsson	G	A	0.589	-0.188	0.025	5.9e-14	3200	56.5151	ENSG00000178538	P35219
rs34084772	CACNA2D3	Sun	A	G	0.184066	-0.2329	0.0323	5.1e-13	3301	51.9602	ENSG00000157445	Q8IZS8
rs550510	CALCOCO2	Emilsson	G	A	0.843	0.19	0.033	1e-08	3200	33.129	ENSG00000136436	Q13137
rs143448563	CAPG	Emilsson	A	G	0.983	1.4	0.094	1e-48	3200	221.681	ENSG00000042493	P40121
rs10895987	CAPN1;CAPNS1	Suhre	T	C	0.225628	-0.4591	0.050931	1.007e-18	995	81.0916	ENSG00000014216;ENSG00000126247	B2RDI5;P07384;B4DWH5;P04632;A0A0C4DGQ5
rs870825	CASP3	Suhre	G	A	0.156784	-0.3955	0.0581561	1.8e-11	995	46.1561	ENSG00000164305	P42574
rs10852587	CBLN1	Sun	A	T	0.143622	-1.0805	0.0327	7.1e-240	3301	1091.17	ENSG00000102924	P23435
rs74447607	CBLN4	Sun	T	C	0.191752	-0.2177	0.0312	3e-12	3301	48.6569	ENSG00000054803	Q9NTU7
rs16993864	CBR1	Sun	A	C	0.021978	-1.2151	0.0827	6.6e-49	3301	215.75	ENSG00000159228	P16152
rs1028997	CBR3	Sun	A	G	0.375555	-0.764	0.0222	2.5e-259	3301	1183.63	ENSG00000159231	O75828;V9HW40
rs227934	CCDC126	Sun	T	C	0.47897	-0.2749	0.0246	6.9e-29	3301	124.8	ENSG00000169193	A0A024RA08;Q96EE4
rs9903158	CCL14	Sun	C	T	0.05615	-1.0813	0.0499	3.5e-104	3301	469.276	ENSG00000276409	Q16627
rs854624	CCL15	Sun	T	G	0.930513	-1.6912	0.039	2.6e-411	3301	1879.31	ENSG00000275688	A0A0B4J2E2;Q16663
rs112689088	CCL16	Sun	C	T	0.097531	-1.5245	0.0336	2.7e-450	3301	2057.37	ENSG00000275152	O15467
rs9904601	CCL18	Suhre	A	G	0.116968	0.8634	0.0595566	2.482e-43	996	209.745	ENSG00000275385	P55774
rs712048	CCL23	Sun	C	A	0.873722	0.7289	0.0353	1.6e-94	3301	426.112	ENSG00000274736	P55773
rs74959615	CCL25	Sun	A	G	0.078294	-0.9718	0.0428	5.2e-114	3301	515.232	ENSG00000131142	O15444
rs2070074	CCL27	Emilsson	A	G	0.907	0.321	0.041	1e-14	3200	61.2591	ENSG00000213927	Q9Y4X3
rs2015086	CCL3L1	Sun	G	A	0.131452	0.496	0.0364	3.1e-42	3301	185.566	ENSG00000276085	P16619
rs6607368	CCL4	Folkersen	A	C	0.8	0.51	0.0441039	6.3E‐31	3394	133.638	ENSG00000275302	P13236
rs2687507	CCL4L1	Emilsson	C	T	0.747	-0.239	0.029	1.5e-16	3200	67.8779	ENSG00000205020	Q8NHW4
rs4239252	CCL5	Suhre	A	G	0.211345	-0.3458	0.052581	7.825e-11	996	43.1638	ENSG00000271503	D0EI67;P13501
rs3138036	CCL8	Suhre	G	A	0.145436	-0.4704	0.0601323	1.326e-14	997	61.0727	ENSG00000108700	P80075
rs58936256	CCN3/NOV	Sun	C	T	0.215178	0.2085	0.0301	4.2e-12	3301	47.953	ENSG00000136999	A0A024R9J4;P48745
rs2230641	CCNH	Sun	G	A	0.205375	-0.2386	0.0309	1.2e-14	3301	59.5883	ENSG00000134480	P51946
rs3138074	CD14	Yao	A	T	0.777	0.332	0.022	9.22e-53	6861	227.669	ENSG00000170458	P08571
rs73554000	CD177	Sun	C	G	0.023826	1.8032	0.0787	4.4e-116	3301	524.657	ENSG00000204936	A0A087WVM2;Q8N6Q3
rs6791672	CD200R1	Sun	A	G	0.590611	-0.1759	0.0252	2.8e-12	3301	48.6931	ENSG00000163606	Q8TD46
rs1411262	CD274	Emilsson	C	T	0.736	0.31	0.027	1.7e-29	3200	131.742	ENSG00000120217	Q9NZQ7
rs2272111	CD300A	Emilsson	G	A	0.788	0.435	0.028	1.2e-52	3200	241.208	ENSG00000167851	Q9UGN4
rs62087214	CD300C	Sun	G	A	0.038512	-0.6787	0.0637	1.7e-26	3301	113.452	ENSG00000167850	Q08708
rs8081669	CD300E	Emilsson	G	A	0.551	0.27	0.025	4.2e-27	3200	116.567	ENSG00000186407	Q496F6
rs12459419	CD33	Sun	T	C	0.329168	-0.9436	0.0209	9.1e-445	3301	2037.14	ENSG00000105383	P20138;Q546G0
rs12124234	CD48	Sun	C	G	0.405154	0.2639	0.0252	1.1e-25	3301	109.601	ENSG00000117091	A0A087X1S7;P09326
rs11580387	CD55	Sun	G	A	0.233948	-0.5211	0.0279	4.7e-78	3301	348.635	ENSG00000196352	P08174;B1AP13
rs2273121	CD59	Sun	A	G	0.251594	-0.362	0.027	4.7e-41	3301	179.65	ENSG00000085063	P13987;Q6FHM9
rs2765501	CD5L	Yao	G	A	0.608	-0.285	0.018	4.76e-54	6861	250.621	ENSG00000073754	O43866
rs116473040	CD7	Emilsson	A	G	0.955	0.962	0.057	1.3e-61	3200	284.662	ENSG00000173762	P09564
rs111976570	CD8A	Emilsson	A	C	0.81	-0.567	0.031	7.3e-73	3200	334.327	ENSG00000153563	P01732
rs7621542	CDCP1	Emilsson	C	T	0.8	0.18	0.031	5.9e-09	3200	33.6938	ENSG00000163814	Q9H5V8
rs59614634	CDH11	Emilsson	A	T	0.89	0.803	0.036	3.4e-101	3200	497.227	ENSG00000140937	P55287
rs61738953	CDNF	Sun	G	C	0.041783	-0.6293	0.0681	2.5e-20	3301	85.3411	ENSG00000185267	Q49AH0
rs3740909	CDON	Suhre	T	C	0.0730111	-0.8286	0.0779154	4.415e-25	993	112.867	ENSG00000064309	Q4KMG0
rs8193016	CEL	Sun	T	C	0.034777	0.6854	0.0681	8.3e-24	3301	101.235	ENSG00000170835	B4DSX9;O75612;Q86SR3;X6R868
rs2274700	CFH	Sun	A	G	0.398961	0.3665	0.0243	1.6e-51	3301	227.338	ENSG00000000971	A0A024R962;P08603;A0A0D9SG88
rs57809726	CFHR1	Emilsson	A	G	0.862	1.295	0.027	1e-300	3200	2299.01	ENSG00000244414	Q03591
rs4915559	CFHR4	Emilsson	T	C	0.753	0.655	0.026	1.7e-131	3200	634.256	ENSG00000134365	Q92496
rs35662416	CFHR5	Sun	A	G	0.030392	-1.2002	0.0682	3e-69	3301	309.51	ENSG00000134389	Q9BXR6
rs7439493	CFI	Sun	A	G	0.415959	0.3116	0.0246	8.9e-37	3301	160.347	ENSG00000205403	A8K3L0;P05156;B4DRF2;Q8WW88;G3XAM2
rs872583	CHIT1	Sun	C	T	0.20154	-1.0982	0.0247	1.1e-432	3301	1975.63	ENSG00000133063	Q13231
rs1015456	CHL1	Sun	C	T	0.391779	-0.2082	0.0255	3.2e-16	3301	66.622	ENSG00000134121	O00533;A0A087X0M8
rs11607100	CHRDL2	Sun	T	C	0.041669	-0.6419	0.0609	5.8e-26	3301	111.029	ENSG00000054938	Q6WN34
rs2969076	CHST12	Emilsson	A	G	0.872	-0.235	0.036	7.3e-11	3200	42.5853	ENSG00000136213	Q9NRB3
rs9952639	CHST9	Sun	C	G	0.31788	0.3331	0.0263	7.2e-37	3301	160.315	ENSG00000154080	Q7L1S5;A0A024RC28
rs11559024	CKM	Sun	C	T	0.021509	-0.6788	0.0844	9.1e-16	3301	64.6451	ENSG00000104879	B2R892;P06732
rs13866	CLEC11A	Emilsson	C	T	0.691	0.154	0.026	4e-09	3200	35.0609	ENSG00000105472	Q9Y240
rs2961544	CLEC12A	Sun	A	G	0.639327	-1.2541	0.0132	8.9e-1973	3301	9020.97	ENSG00000172322	Q5QGZ9
rs544605	CLEC1B	Emilsson	T	C	0.781	-0.504	0.028	4.8e-70	3200	323.798	ENSG00000165682	Q9P126
rs2056320	CLEC3B	Yao	G	A	0.763	0.213	0.209	1.38e-23	6861	1.03834	ENSG00000163815	E9PHK0;A0A024R2Q7;P05452
rs11055602	CLEC4C	Emilsson	T	G	0.567	-0.95	0.019	1e-300	3200	2498.44	ENSG00000198178	Q8WTT0
rs35822882	CLIC5	Sun	T	G	0.033649	-0.7339	0.0684	7.4e-27	3301	115.053	ENSG00000112782	Q53G01;Q9NZA1;Q49AE1
rs35483681	CLMP	Sun	T	C	0.553649	0.2494	0.0246	4.5e-24	3301	102.721	ENSG00000166250	B4E3S3;Q9H6B4
rs7996555	CLN5	Emilsson	C	T	0.946	0.35	0.055	1.5e-10	3200	40.4706	ENSG00000102805	O75503
rs9380534	CLPS	Sun	A	G	0.602276	0.4476	0.0251	3.5e-71	3301	317.811	ENSG00000137392	A0A087WZW1;A0A087X0Q7;P04118
rs17817077	CNDP1	Suhre	A	G	0.405528	0.35	0.0439797	4.72e-15	995	63.2058	ENSG00000150656	Q96KN2
rs12602950	CNP	Emilsson	A	G	0.704	0.187	0.027	3.8e-12	3200	47.9385	ENSG00000260283	P09543
rs10972159	CNTFR	Sun	A	G	0.017903	-0.6996	0.0941	1e-13	3301	55.2404	ENSG00000122756	P26992
rs1838343	CNTN1	Yao	C	T	0.58	0.207	0.021	6.45e-24	6861	97.1349	ENSG00000018236	Q12860;A0A024R104
rs2071533	CNTN2	Sun	G	T	0.865176	-0.7705	0.0349	6.9e-108	3301	487.115	ENSG00000184144	A0A024R9B4;Q02246;A1L3A3
rs163352	CNTN4	Sun	C	G	0.81339	-0.3249	0.0319	2.7e-24	3301	103.67	ENSG00000144619	A0A024R2E5;Q8IWV2
rs1461672	CNTN5	Suhre	T	C	0.0613065	0.734	0.0823064	2.241e-18	995	79.369	ENSG00000149972	O94779
rs10274393	CNTNAP2	Sun	C	G	0.711014	-0.4332	0.0264	1.1e-60	3301	269.095	ENSG00000174469	A0A090N7T7;B2RCH4;Q9UHC6
rs34907608	COCH	Sun	A	G	0.118636	0.4759	0.0366	1e-38	3301	168.969	ENSG00000100473	O43405
rs41305481	COL15A1	Sun	G	A	0.301866	0.2437	0.027	1.9e-19	3301	81.418	ENSG00000204291	B3KTP7;P39059
rs2274809	COL18A1	Yao	G	A	0.645	0.166	0.022	1.97e-14	6861	56.9173	ENSG00000182871	D3DSM5;P39060;D3DSM4
rs434206	COL6A1	Sun	T	G	0.59389	-0.2117	0.0253	5.2e-17	3301	69.9741	ENSG00000142156	P12109
rs2846667	COLEC12	Sun	G	T	0.745476	0.202	0.0296	9.3e-12	3301	46.5432	ENSG00000158270	Q5KU26
rs34004251	CP	Yao	T	A	0.812	-0.263	0.025	4.91e-25	6861	110.638	ENSG00000047457	A5PL27;P00450
rs34587586	CPA4	Sun	T	G	0.392741	-1.1658	0.0154	3.7e-1248	3301	5727.21	ENSG00000128510	Q9UI42;A4D1M3
rs13318853	CPB1	Sun	A	G	0.23152	0.2563	0.0293	2e-18	3301	76.4714	ENSG00000153002	P15086
rs3742264	CPB2	Suhre	T	C	0.320603	0.849	0.0398274	2.806e-83	995	453.5	ENSG00000080618	A0A087WSY5;Q96IY4
rs1908671	CPM	Sun	C	G	0.292111	-0.1859	0.0272	8.1e-12	3301	46.6829	ENSG00000135678	P14384
rs12481228	CPNE1	Sun	C	G	0.097658	-0.977	0.0379	1.8e-146	3301	664.121	ENSG00000214078	B0QZ18;Q99829
rs145746079	CPQ	Emilsson	T	C	0.972	1.192	0.073	7.1e-58	3200	266.462	ENSG00000104324	Q9Y646
rs67159741	CPXM1	Sun	G	GCGCGCGCGTGCACTGTGTGTGCGCGCA	0.100249	-0.6434	0.0402	1e-57	3301	256.004	ENSG00000088882	Q96SM3
rs2631738	CPZ	Sun	G	A	0.519366	0.1949	0.0243	1e-15	3301	64.2907	ENSG00000109625	Q66K79
rs4845586	CREB3L4	Sun	G	T	0.46994	0.2556	0.0248	7.1e-25	3301	106.159	ENSG00000143578	Q8TEY5
rs7513428	CREG1	Sun	C	T	0.836173	-0.3111	0.0334	1.4e-20	3301	86.7049	ENSG00000143162	O75629
rs7627326	CRELD1	Sun	T	G	0.23988	-1.0936	0.0217	1.7e-556	3301	2538.25	ENSG00000163703	Q96HD1;A0A024R2G1
rs6414971	CRHBP	Emilsson	T	A	0.741	-0.511	0.026	2.9e-79	3200	386.032	ENSG00000145708	P24387
rs478328	CRISP2	Sun	G	A	0.454081	0.5695	0.0227	4.2e-139	3301	629.032	ENSG00000124490	A0A024RD74;P16562
rs12921670	CRISPLD2	Sun	A	G	0.256992	0.2615	0.0294	5.4e-19	3301	79.0652	ENSG00000103196	A0A140VK80;Q9H0B8
rs2238647	CRLF1	Emilsson	G	A	0.778	-0.286	0.029	1.4e-22	3200	97.1996	ENSG00000006016	O75462
rs77463367	CROT	Emilsson	C	G	0.93	0.348	0.047	1.6e-13	3200	54.7887	ENSG00000005469	Q9UKG9
rs2211320	CRP	Yao	G	A	0.677	0.149	0.02	4.77e-14	6861	55.4863	ENSG00000132693	P02741
rs588061	CRTAC1	Emilsson	C	T	0.529	0.346	0.024	8.6e-47	3200	207.71	ENSG00000095713	Q9NQ79
rs2370794	CRTAM	Emilsson	A	G	0.668	-0.236	0.026	5.8e-20	3200	82.339	ENSG00000109943	O95727
rs3819946	CRYZ	Emilsson	T	C	0.861	-1.175	0.029	2.9e-292	3200	1640.62	ENSG00000116791	Q08257
rs17610659	CSF1	Folkersen	T	C	0.48	0.15	0.0242805	6.5E‐10	3394	38.1427	ENSG00000184371	A0A024R0A1;P09603
rs1534881	CSF2RB	Sun	A	G	0.445804	-0.3158	0.0244	2.6e-38	3301	167.41	ENSG00000100368	P32927;Q6NSJ8
rs2435349	CSGALNACT2	Sun	G	A	0.272811	-0.1961	0.0278	1.6e-12	3301	49.7282	ENSG00000169826	A0A0S2Z5K4;Q8N6G5;A0A0S2Z5F9;A0A0S2Z5F5
rs6114248	CST1	Suhre	A	G	0.314573	0.564	0.0425541	5.048e-37	995	175.308	ENSG00000170373	P01037
rs6114248	CST2	Suhre	A	G	0.314573	0.5148	0.0428873	4.39e-31	995	143.796	ENSG00000170369	P09228
rs911119	CST3	Yao	T	C	0.779	0.393	0.022	6.66e-73	6861	319.016	ENSG00000101439	A0A0K0K1J1;P01034
rs7270028	CST4	Emilsson	C	A	0.896	0.465	0.039	1.8e-31	3200	142.071	ENSG00000101441	P01036
rs6138152	CST5	Suhre	G	A	0.195587	0.7176	0.0500711	1.76e-42	997	204.983	ENSG00000170367	P28325
rs3825068	CST6	Sun	G	A	0.027795	0.5965	0.0757	3.2e-15	3301	62.0534	ENSG00000175315	Q15828
rs6138458	CST7	Suhre	A	G	0.227182	-0.7626	0.0469193	7.603e-53	997	263.644	ENSG00000077984	O76096
rs9388953	CTGF	Emilsson	G	A	0.789	0.353	0.03	8.7e-32	3200	138.368	ENSG00000118523	P29279
rs8051363	CTRB1	Sun	G	A	0.704343	0.6471	0.0242	1.6e-157	3301	714.577	ENSG00000168925	P17538
rs1692819	CTSB	Sun	A	G	0.291825	0.4246	0.0274	5.2e-54	3301	239.991	ENSG00000164733	Q5HYG5;A0A024R374;P07858;B4DMY4
rs55897509	CTSC	Emilsson	A	C	0.918	-0.926	0.041	2.3e-107	3200	509.78	ENSG00000109861	P53634
rs111693235	CTSD	Folkersen	C	G	0.71	0.35	0.0329033	2E‐26	3394	113.084	ENSG00000117984	P07339;V9HWI3
rs1791679	CTSF	Sun	A	C	0.289477	0.2349	0.0269	2.5e-18	3301	76.2076	ENSG00000174080	Q9UBX1
rs34593439	CTSH	Sun	A	G	0.110656	-1.147	0.0346	2.7e-241	3301	1098.28	ENSG00000103811	P09668
rs41271951	CTSS	Sun	G	A	0.08349	-0.8605	0.0419	7.1e-94	3301	421.513	ENSG00000163131	P25774
rs4859589	CXCL10	Emilsson	G	A	0.505	0.133	0.024	5e-08	3200	30.6909	ENSG00000169245	not available
rs10031452	CXCL11	Sun	C	T	0.528726	-0.2328	0.0245	2.4e-21	3301	90.2341	ENSG00000169248	O14625
rs144830084	CXCL16	Sun	T	A	0.255651	-0.2245	0.0281	1.4e-15	3301	63.7906	ENSG00000161921	Q9H2A7
rs16850073	CXCL6	Suhre	T	C	0.376524	0.8877	0.0376405	9.66e-98	984	555.058	ENSG00000124875	P80162
rs77246175	CYB5D2	Emilsson	G	C	0.921	-0.342	0.046	2e-13	3200	55.2414	ENSG00000167740	Q8WUJ1
rs62291616	CYTL1	Emilsson	T	C	0.814	-0.354	0.029	1.2e-32	3200	148.915	ENSG00000170891	Q9NRR1
rs9864010	DCBLD2	Sun	A	G	0.054612	-0.6199	0.0536	6.6e-31	3301	133.675	ENSG00000057019	Q96PD2
rs4284061	DEFA1	Emilsson	A	T	0.431	0.171	0.024	3.3e-12	3200	50.7339	ENSG00000206047	P59665
rs2738176	DEFB1	Sun	A	T	0.365039	-0.3893	0.0249	5.6e-55	3301	244.291	ENSG00000164825	P60022
rs183772362	DEFB104A	Sun	T	C	0.032572	0.5043	0.0718	2.1e-12	3301	49.3021	ENSG00000176782	Q8WTQ1
rs1194673	DKK1	Sun	A	G	0.632462	0.1824	0.0261	2.8e-12	3301	48.8096	ENSG00000107984	I1W660;O94907
rs77571736	DKK2	Emilsson	G	C	0.954	0.945	0.047	2.2e-83	3200	404.014	ENSG00000155011	Q9UBU2
rs11022114	DKK3	Sun	A	G	0.327961	0.3364	0.0269	6.5e-36	3301	156.295	ENSG00000050165	Q9UBP4;F6SYF8
rs12881760	DLK1	Sun	C	G	0.676353	0.5356	0.0251	3.5e-101	3301	455.062	ENSG00000185559	A8K019;P80370;A0A024R6L1
rs959025	DLL1	Sun	T	C	0.415638	0.1911	0.0248	1.3e-14	3301	59.341	ENSG00000198719	O00548
rs73702564	DNAJC30	Sun	T	C	0.038602	0.7183	0.0622	6.9e-31	3301	133.281	ENSG00000176410	B3KSU4;Q96LL9
rs35032874	DNER	Emilsson	T	G	0.741	0.162	0.029	1.7e-08	3200	31.1862	ENSG00000187957	Q8NFT8
rs423135	DPEP1	Emilsson	G	A	0.429	-0.313	0.024	5.5e-39	3200	169.979	ENSG00000015413	P16444
rs10747049	DPP7	Sun	C	G	0.749544	0.3641	0.0277	2.3e-39	3301	172.671	ENSG00000176978	Q9UHL4
rs1018454	DPT	Sun	C	A	0.585888	0.4155	0.0241	7.8e-67	3301	297.06	ENSG00000143196	Q07507
rs1789063	DSC2	Sun	A	T	0.768825	-0.2159	0.0293	1.8e-13	3301	54.2634	ENSG00000134755	Q02487
rs2704050	DSG2	Sun	G	A	0.49311	-0.1687	0.0248	9.3e-12	3301	46.2449	ENSG00000046604	Q14126
rs6480771	DUSP13	Sun	C	T	0.415141	-0.2994	0.0247	8.3e-34	3301	146.841	ENSG00000079393	Q6B8I1;A0A024QZR6;Q9UII6;U3KQ82
rs117540572	DUT	Emilsson	G	A	0.939	-0.339	0.05	2.1e-11	3200	45.9397	ENSG00000128951	P33316
rs35729384	DYNLL2	Emilsson	C	T	0.698	0.161	0.025	2.9e-10	3200	41.4477	ENSG00000264364	Q96FJ2
rs10409421	EBI3	Emilsson	A	G	0.716	1.049	0.019	1e-300	3200	3046.3	ENSG00000105246	Q14213
rs4802890	ECH1	Emilsson	G	A	0.92	-0.533	0.044	2.2e-33	3200	146.648	ENSG00000104823	Q13011
rs13294	ECM1	Suhre	A	G	0.39759	-0.8493	0.0351359	7.727e-102	996	583.107	ENSG00000143369	Q16610;A0A140VJI7
rs6750059	EDAR	Suhre	C	T	0.248996	-0.44	0.0490052	1.343e-18	996	80.4539	ENSG00000135960	Q9UNE0
rs3791679	EFEMP1	Yao	A	G	0.761	-0.226	0.021	2.49e-26	6861	115.785	ENSG00000115380	A0A0S2Z4F1;B2R6M6;Q12805;A0A0S2Z3V1
rs11568972	EGF	Sun	C	A	0.336807	0.2654	0.0256	3.1e-25	3301	107.413	ENSG00000138798	P01133
rs61739314	EMILIN3	Sun	C	G	0.033292	-0.6855	0.0691	3.6e-23	3301	98.3548	ENSG00000183798	Q9NT22
rs2072117	ENDOU	Emilsson	G	A	0.711	-0.163	0.026	3.8e-10	3200	39.2787	ENSG00000111405	P21128
rs1047153	ENPP5	Sun	T	C	0.646395	-0.7891	0.0214	7.9e-299	3301	1358.86	ENSG00000112796	Q9UJA9;B4DHN2
rs11871061	ENPP7	Sun	C	T	0.359387	0.9867	0.02	4.9e-531	3301	2432.47	ENSG00000182156	Q6UWV6
rs11188501	ENTPD1	Sun	A	G	0.339852	0.2147	0.0262	2.2e-16	3301	67.1117	ENSG00000138185	P49961
rs57731447	ENTPD5	Sun	A	G	0.05877	-0.9668	0.0489	7.8e-87	3301	390.654	ENSG00000187097	A0A024R6D3;O75356;A0A024R6B4;G3V4I0
rs28629977	EPHA2	Emilsson	C	G	0.564	-0.148	0.023	2e-10	3200	41.3805	ENSG00000142627	P29317
rs6687487	EPHB2	Sun	A	G	0.080316	-0.6122	0.0447	1.3e-42	3301	187.46	ENSG00000133216	B4DSE0;Q4LE53;Q6NVW1;P29323
rs7789303	EPHB6	Emilsson	A	G	0.725	0.239	0.026	6.3e-20	3200	84.4457	ENSG00000260195	O15197
rs17482078	ERAP1	Sun	T	C	0.216313	-0.9615	0.0251	1.1e-321	3301	1466.52	ENSG00000164307	Q9NZ08
rs2927608	ERAP2	Sun	A	G	0.437292	1.0523	0.0168	6.9e-858	3301	3921	ENSG00000164308	B2R769;Q6P179
rs58359565	ERLEC1	Sun	A	C	0.218741	-0.2076	0.0295	2.1e-12	3301	49.4934	ENSG00000068912	Q96DZ1;V9HWD3
rs1254194	ERO1B	Sun	T	G	0.595759	-0.3822	0.0241	1.9e-56	3301	251.353	ENSG00000086619	Q86YB8
rs11219769	ESAM	Sun	T	G	0.264058	-0.2351	0.0279	3.6e-17	3301	70.9633	ENSG00000149564	Q96AP7
rs8192888	ESD	Sun	C	G	0.093911	-0.8063	0.0404	9.8e-89	3301	398.077	ENSG00000139684	A0A140VJJ2;P10768
rs6517101	EVA1C	Sun	G	T	0.331469	0.1792	0.026	5.9e-12	3301	47.4751	ENSG00000166979	P58658;B3KWG0
rs547138	F10	Sun	A	T	0.614611	0.2581	0.0268	5.8e-22	3301	92.6922	ENSG00000126218	P00742;Q5JVE7;Q5JVE8
rs2289252	F11	Suhre	T	C	0.412714	0.4419	0.0415734	4.6e-25	991	112.756	ENSG00000088926	P03951
rs12116643	F13B	Emilsson	T	C	0.863	0.547	0.033	1.2e-60	3200	274.584	ENSG00000143278	P05160
rs776905	F7	Suhre	C	A	0.112838	-1.104	0.0603047	9.164e-65	997	334.475	ENSG00000057593	P08709;B4DPM2;F5H8B0
rs2241883	FABP1	Sun	C	T	0.30311	-0.1905	0.0272	2.4e-12	3301	49.0218	ENSG00000163586	P07148;Q05CP7;Q6FGL7
rs11555096	FAH	Sun	T	C	0.021281	-1.8824	0.0803	1.9e-121	3301	549.199	ENSG00000103876	P16930
rs11206397	FAM151A	Sun	T	A	0.326689	0.2651	0.0261	2.6e-24	3301	103.104	ENSG00000162391	Q8WW52
rs10931256	FAM171B	Sun	C	T	0.216165	-0.3336	0.0295	1.1e-29	3301	127.804	ENSG00000144369	Q6P995
rs929477	FAM20A	Sun	A	G	0.093705	-0.3717	0.0417	5.1e-19	3301	79.4054	ENSG00000108950	B7Z4Y3;Q8IYA5;Q96MK3;L8B8N7
rs10887868	FAM213A	Sun	A	G	0.412045	-0.1879	0.025	5.5e-14	3301	56.456	ENSG00000122378	Q9BRX8
rs73226194	FAM3B	Sun	T	C	0.039928	-1.1495	0.0614	3.9e-78	3301	350.282	ENSG00000183844	P58499
rs3749290	FAM3D	Sun	T	G	0.09578	-0.481	0.0413	2e-31	3301	135.559	ENSG00000198643	A0A0A8K9B4;Q96BQ1
rs67136035	FBLN1	Emilsson	T	-	0.541	0.132	0.0242144	5e-08	3200	29.6982	ENSG00000077942	not available
rs12973524	FCER2	Sun	A	G	0.484028	-0.3062	0.0245	5.8e-36	3301	156.104	ENSG00000104921	K3W4U1;P06734
rs6665610	FCGR2B	Sun	A	G	0.204529	1.3308	0.0224	2.3e-769	3301	3527.49	ENSG00000072694	P31994;P31995
rs10919543	FCGR3B	Sun	G	A	0.324432	0.4353	0.0251	3.2e-67	3301	300.585	ENSG00000162747	O75015;M9MML6;A0A087WZR4;A0A087WU90
rs11103602	FCN1	Sun	A	G	0.258023	0.5827	0.0266	1.5e-106	3301	479.583	ENSG00000085265	O00602
rs57136797	FCN2	Sun	T	A	0.163996	-0.6346	0.0353	3.7e-72	3301	322.989	ENSG00000160339	Q15485
rs2474283	FCN3	Emilsson	T	C	0.933	0.716	0.048	1.1e-48	3200	222.368	ENSG00000142748	O75636
rs4971155	FCRL1	Sun	A	T	0.506233	-0.2557	0.0243	6.3e-26	3301	110.659	ENSG00000163534	Q96LA6
rs7528684	FCRL3	Sun	G	A	0.465109	0.5253	0.0233	1.4e-112	3301	507.972	ENSG00000160856	Q96P31
rs11582663	FCRL4	Sun	T	C	0.144281	-1.1329	0.0295	2.9e-322	3301	1473.93	ENSG00000163518	Q96PJ5
rs58240276	FCRL6	Sun	T	C	0.190167	-0.6094	0.0299	3.1e-92	3301	415.145	ENSG00000181036	Q6DN72
rs3733159	FETUB	Suhre	G	T	0.312437	0.2662	0.0435781	1.433e-09	997	37.2398	ENSG00000090512	Q9UGM5;E9PG08;Q5J875;B7Z8T3
rs308403	FGF2	Suhre	T	C	0.319277	-0.5896	0.0432144	5.796e-39	996	185.774	ENSG00000138685	P09038
rs11186737	FGFBP3	Emilsson	C	T	0.746	0.302	0.027	5.9e-28	3200	125.03	ENSG00000174721	Q8TAT2
rs2403274	FGFR3	Emilsson	C	G	0.752	0.177	0.029	6.7e-10	3200	37.2288	ENSG00000068078	P22607
rs7815429	FGL1	Emilsson	T	C	0.313	-0.446	0.025	3.3e-70	3200	318.067	ENSG00000104760	Q08830
rs10930831	FKBP7	Emilsson	G	C	0.768	-0.365	0.027	2e-39	3200	182.636	ENSG00000079150	Q9Y680
rs17796777	FLRT2	Sun	C	A	0.285507	-0.2353	0.0276	1.5e-17	3301	72.6378	ENSG00000185070	O43155
rs11908097	FLRT3	Sun	C	T	0.25127	0.4444	0.0278	2.5e-57	3301	255.385	ENSG00000125848	Q9NZU0
rs34221241	FLT4	Sun	C	T	0.104286	-0.363	0.0401	1.5e-19	3301	81.8957	ENSG00000037280	P35916
rs4971253	FMOD	Emilsson	G	A	0.921	0.25	0.045	2.7e-08	3200	30.8449	ENSG00000122176	Q06828
rs1250258	FN1	Suhre	C	T	0.254518	-0.7113	0.0453897	1.282e-49	996	245.085	ENSG00000115414	B7ZLE5;P02751;Q6MZM7;Q9UQS6;Q6MZF4;Q6N084
rs288326	FRZB	Sun	A	G	0.12625	0.5655	0.0362	3.7e-55	3301	243.885	ENSG00000162998	D9ZGF6;Q92765
rs1147707	FSTL1	Sun	T	C	0.389098	-0.2113	0.0255	1.1e-16	3301	68.6207	ENSG00000163430	Q12841
rs149024257	FTCD	Emilsson	G	A	0.938	-0.287	0.051	1.9e-08	3200	31.6484	ENSG00000160282	O95954
rs2732317	FUT10	Sun	C	A	0.61158	-0.4501	0.0242	2.5e-77	3301	345.72	ENSG00000172728	Q6P4F1
rs708686	FUT3	Sun	T	C	0.274027	-0.853	0.0242	3.1e-273	3301	1241.66	ENSG00000171124	A8K737;P21217
rs778809	FUT5	Sun	A	G	0.301394	-0.58	0.025	1.3e-118	3301	537.914	ENSG00000130383	K7ENC0;Q11128
rs2127870	FUT8	Sun	C	G	0.784568	-1.049	0.0246	9.8e-396	3301	1817.26	ENSG00000033170	Q546E0;Q9BYC5;A8K8P8
rs12450199	GAA	Emilsson	A	C	0.647	0.369	0.025	1.4e-48	3200	217.721	ENSG00000171298	P10253
rs12100668	GALNT16	Emilsson	G	A	0.408	-0.194	0.025	4.4e-15	3200	60.18	ENSG00000100626	Q8N428
rs111265125	GALP	Sun	C	G	0.021819	0.6468	0.0907	1e-12	3301	50.8232	ENSG00000197487	Q9UBC7
rs2890364	GDI2	Emilsson	G	A	0.774	0.219	0.029	9.1e-14	3200	56.9929	ENSG00000057608	P50395
rs10885877	GFRA1	Sun	G	C	0.295454	0.2645	0.0272	2e-22	3301	94.504	ENSG00000151892	P56159;B7Z856
rs15881	GFRA2	Sun	C	A	0.455607	0.2954	0.0246	4.1e-33	3301	144.108	ENSG00000168546	O00451
rs72975088	GFRAL	Sun	T	A	0.1485	0.2467	0.0348	1.3e-12	3301	50.2246	ENSG00000187871	Q6UXV0
rs10957266	GGH	Sun	C	T	0.071297	0.7985	0.0456	1.2e-68	3301	306.448	ENSG00000137563	Q92820
rs150036324	GHR	Sun	C	A	0.594074	0.1787	0.0263	1e-11	3301	46.1397	ENSG00000112964	P10912;A0A087X0H5;A0A087X162
rs13008230	GKN2	Emilsson	T	G	0.973	0.942	0.076	2.7e-34	3200	153.533	ENSG00000183607	Q86XP6
rs11854180	GLCE	Sun	T	G	0.769146	0.8286	0.0248	7.6e-245	3301	1115.64	ENSG00000138604	O94923
rs12209477	GLO1	Emilsson	C	G	0.66	0.168	0.026	7.1e-11	3200	41.7254	ENSG00000124767	Q04760
rs148212596	GLRX2	Sun	G	A	0.019804	1.1837	0.0881	3.5e-41	3301	180.413	ENSG00000023572	Q9NS18
rs34460487	GLTPD2	Sun	A	G	0.346378	0.2669	0.0259	6.8e-25	3301	106.129	ENSG00000182327	A6NH11
rs12151621	GNLY	Sun	A	C	0.227041	0.7736	0.0264	7.4e-189	3301	858.147	ENSG00000115523	B4E3H9;P22749
rs9471987	GNMT	Emilsson	A	G	0.402	0.4	0.024	2.4e-61	3200	277.604	ENSG00000124713	Q14749
rs4984820	GNPTG	Emilsson	C	T	0.923	-0.344	0.046	8e-14	3200	55.8894	ENSG00000090581	Q9UJJ9
rs3787480	GNRH2	Sun	A	G	0.148627	-0.2403	0.0342	2.3e-12	3301	49.3392	ENSG00000125787	O43555
rs72835078	GP1BA	Sun	T	G	0.071969	0.3281	0.0481	9.1e-12	3301	46.5007	ENSG00000185245	L7UYB8;P07359
rs1466733	GP5	Yao	A	G	0.737	0.171	0.021	8.6e-17	6861	66.2868	ENSG00000178732	P40197
rs1654439	GP6	Suhre	T	G	0.170181	-0.6565	0.0548756	6.59e-31	996	142.836	ENSG00000088053	Q9HCN6
rs4074478	GPC1	Sun	T	C	0.106437	0.4237	0.0409	4.3e-25	3301	107.252	ENSG00000063660	P35052;H7C410
rs2147190	GPC5	Suhre	T	C	0.336355	0.3335	0.0448565	2.267e-13	993	55.1652	ENSG00000179399	P78333
rs342702	GPC5	Sun	T	G	0.274008	-0.8042	0.0247	4.8e-233	3301	1059.43	ENSG00000179399	P78333
rs2268748	GPNMB	Sun	C	T	0.0406	0.6868	0.0619	1.2e-28	3301	123.031	ENSG00000136235	Q14956;A0A024RA55;Q96F58
rs1097234	GPX7	Sun	A	C	0.174745	0.5633	0.0311	1.6e-73	3301	327.865	ENSG00000116157	Q96SL4
rs61077924	GRAMD1C	Sun	G	C	0.324013	0.6198	0.0239	3.4e-148	3301	672.116	ENSG00000178075	Q8IYS0;B3KUR5
rs5848	GRN	Sun	T	C	0.28735	-0.2763	0.0281	8.1e-23	3301	96.6242	ENSG00000030582	P28799
rs76331566	GSN	Emilsson	C	T	0.969	0.398	0.068	5e-09	3200	34.2355	ENSG00000148180	P06396
rs2290758	GSTA1	Sun	A	G	0.570024	0.4157	0.0237	7.2e-69	3301	307.468	ENSG00000243955	A0A140VJK4;P08263;B7Z1F9
rs115929572	GSTM3	Emilsson	G	A	0.935	-0.249	0.031618	3.4e-15	3200	61.9812	ENSG00000134202	P21266
rs2282326	GSTO1	Sun	C	A	0.353535	-0.9108	0.0204	2.3e-437	3301	1992.15	ENSG00000148834	P78417;V9HWG9
rs1695	GSTP1	Sun	G	A	0.34538	-0.1781	0.0254	2.3e-12	3301	49.1357	ENSG00000084207	P09211;V9HWE9
rs16989724	GZMM	Sun	T	C	0.935134	0.4303	0.0529	3.9e-16	3301	66.1254	ENSG00000197540	P51124
rs34603401	H6PD	Sun	C	A	0.150217	0.7589	0.0317	1e-126	3301	572.779	ENSG00000049239	R4GMU1;O95479
rs6874178	HAVCR2	Sun	T	A	0.817181	-0.734	0.0286	1e-145	3301	658.259	ENSG00000135077	Q8TDQ0
rs2461286	HBZ	Sun	G	A	0.646861	-0.8846	0.0209	9.5e-390	3301	1790.35	ENSG00000130656	P02008
rs4399146	HDGF	Emilsson	G	A	0.717	0.269	0.027	3.2e-23	3200	99.1986	ENSG00000143321	P51858
rs75228657	HDHD2	Sun	G	A	0.052264	0.7021	0.0544	4.7e-38	3301	166.47	ENSG00000167220	Q9H0R4;V9HW73
rs1203119	HGFAC	Suhre	A	G	0.0824121	-0.9854	0.0759241	1.095e-35	995	168.109	ENSG00000109758	D6RAR4;Q04756
rs291447	HIBCH	Emilsson	A	C	0.393	-0.631	0.023	2.9e-152	3200	752.197	ENSG00000198130	Q6NVY1
rs217184	HP	Sun	C	T	0.195652	0.8688	0.0277	1.3e-216	3301	983.143	ENSG00000257017	P00738;Q6PEJ8;A0A0C4DGL8
rs1965049	HPGDS	Sun	G	A	0.620956	0.4396	0.0246	1.3e-71	3301	319.141	ENSG00000163106	O60760
rs11732810	HPSE	Emilsson	G	T	0.773	0.541	0.028	7.7e-78	3200	373.084	ENSG00000173083	Q9Y251
rs7935957	HPX	Yao	A	T	0.788	-0.252	0.022	5.06e-30	6861	131.168	ENSG00000110169	P02790;Q9BS19
rs34827544	HS6ST1	Sun	T	C	0.157293	-0.3048	0.0348	1.9e-18	3301	76.667	ENSG00000136720	O60243
rs473464	HSD17B14	Emilsson	T	C	0.498	0.145	0.026	2.7e-08	3200	31.0826	ENSG00000087076	Q9BPX1
rs1165693	HSP90B1	Sun	A	G	0.321367	1.0974	0.0182	3.5e-795	3301	3633.49	ENSG00000166598	P14625;V9HWP2
rs13236526	HSPB1	Folkersen	A	G	0.7	0.36	0.0420415	1.1E‐17	3394	73.2812	ENSG00000106211	P04792;V9HW43
rs5498	ICAM1	Sun	G	A	0.430506	-1.1988	0.0136	7.9e-1683	3301	7765.2	ENSG00000090339	P05362
rs281439	ICAM5	Sun	C	G	0.7804	0.8918	0.0258	1.2e-262	3301	1194.08	ENSG00000105376	Q8N6I2;Q9UMF0
rs11558819	ICOSLG	Sun	T	C	0.268737	-0.5762	0.0261	3.5e-108	3301	487.082	ENSG00000160223	O75144;B7Z1W8;A0N0L8
rs7010461	IDO1	Sun	T	C	0.333882	0.25	0.0271	2.5e-20	3301	85.0508	ENSG00000131203	P14902
rs3822020	IDUA	Sun	G	A	0.636581	0.608	0.0235	7.2e-148	3301	668.972	ENSG00000127415	P35475
rs72709516	IFI16	Sun	T	C	0.04404	0.8518	0.0577	2.6e-49	3301	217.801	ENSG00000163565	Q16666
rs2257167	IFNAR1	Sun	C	G	0.13427	-0.2897	0.0363	1.4e-15	3301	63.6532	ENSG00000142166	P17181
rs12046369	IFNLR1	Emilsson	G	T	0.853	0.244	0.035	3.3e-12	3200	48.5704	ENSG00000185436	Q8IU57
rs8034057	IGDCC4	Emilsson	G	A	0.905	0.344	0.042	3.5e-16	3200	67.042	ENSG00000103742	Q8TDY8
rs629849	IGF2R	Sun	G	A	0.870653	0.8992	0.0331	9.5e-163	3301	737.553	ENSG00000197081	P11717
rs139739387	IGFBP5	Emilsson	A	G	0.984	0.608	0.098	7e-10	3200	38.4666	ENSG00000115461	P24593
rs1718849	IGFBP7	Sun	C	T	0.766286	-0.3626	0.0281	5.2e-38	3301	166.41	ENSG00000163453	Q16270
rs12459634	IGFLR1	Sun	C	T	0.144789	-0.7007	0.033	5.8e-100	3301	450.581	ENSG00000126246	K7EL86;Q9H665
rs139571703	IGLL1	Sun	T	C	0.037383	-0.7264	0.0693	9.8e-26	3301	109.805	ENSG00000128322	P15814
rs2834167	IL10RB	Emilsson	A	G	0.732	0.16	0.028	1.1e-08	3200	32.6327	ENSG00000243646	Q08334
rs11575578	IL11RA	Sun	A	G	0.068486	0.5065	0.0479	4.4e-26	3301	111.744	ENSG00000137070	Q14626;Q5VZ79
rs4921484	IL12B	Sun	C	T	0.678009	0.3123	0.0262	7.2e-33	3301	141.997	ENSG00000113302	P29460
rs12566098	IL12RB2	Sun	G	C	0.688055	0.2568	0.0267	6e-22	3301	92.4494	ENSG00000081985	B4DGA4;Q99665;A0A0A0MTN7;B7ZB60
rs8177641	IL15RA	Sun	G	A	0.317813	0.5091	0.0251	1.7e-91	3301	411.146	ENSG00000134470	Q13261;A0A0A0MS77;G8CVM3
rs4778639	IL16	Sun	G	T	0.09142	-0.6805	0.042	4.5e-59	3301	262.358	ENSG00000172349	Q14005;Q9UME6
rs3827278	IL17RA	Suhre	A	C	0.231695	0.975	0.0425997	1.969e-93	997	522.787	ENSG00000177663	Q96F46
rs2232346	IL17RB	Sun	C	T	0.036587	1.1818	0.0636	3.5e-77	3301	345.073	ENSG00000056736	Q9NRM6
rs6776722	IL17RD	Sun	A	G	0.695339	-0.4623	0.0254	3.4e-74	3301	331.068	ENSG00000144730	Q8NFM7;B4DXM5
rs75649625	IL18	Folkersen	G	A	0.76	0.29	0.0303917	1.4E‐21	3394	90.9976	ENSG00000150782	A0A024R3E0;Q14116
rs1420106	IL18R1	Sun	G	A	0.775551	-0.9085	0.0257	1.1e-273	3301	1248.88	ENSG00000115604	Q13478;B7ZKV7
rs6543140	IL18RAP	Suhre	T	G	0.301308	0.4854	0.0460236	1.013e-24	994	111.01	ENSG00000115607	O95256
rs7588201	IL1R1	Emilsson	A	C	0.722	0.163	0.026	2.6e-10	3200	39.2787	ENSG00000115594	P14778
rs7561460	IL1R2	Sun	C	T	0.395872	-0.4025	0.0242	6.2e-62	3301	276.464	ENSG00000115590	P27930
rs6444442	IL1RAP	Sun	G	A	0.841013	-1.352	0.0246	1.2e-656	3301	3018.7	ENSG00000196083	A8K6K4;Q9NPH3
rs2228139	IL1RL2	Sun	G	C	0.069221	-0.4249	0.0484	1.6e-18	3301	77.0228	ENSG00000115598	Q9HB29
rs6761276	IL1RN	Sun	C	T	0.577697	-0.1907	0.0248	1.5e-14	3301	59.0928	ENSG00000136689	P18510;A0A024R528
rs11581607	IL23R	Sun	A	G	0.066948	-0.42	0.0491	1.2e-17	3301	73.1261	ENSG00000162594	Q5VWK5
rs35026308	IL27RA	Sun	C	T	0.176436	-0.9457	0.0286	3.9e-239	3301	1092.73	ENSG00000104998	Q6UWB1
rs77400868	IL5RA	Sun	G	A	0.13908	0.5096	0.0362	6.8e-45	3301	198.052	ENSG00000091181	A0A024R2C8;Q01344;Q8NHV7
rs11574765	IL6ST	Sun	G	A	0.115654	0.3809	0.0388	1e-22	3301	96.3153	ENSG00000134352	A0A0A0N0L2;P40189;Q17RA0
rs72666886	IL7	Emilsson	C	T	0.903	0.34	0.042	5.3e-16	3200	65.4919	ENSG00000104432	P13232
rs11957503	IL7R	Suhre	G	T	0.437249	0.4248	0.0436443	1.922e-21	996	94.5455	ENSG00000168685	P16871
rs112433249	IMPAD1	Emilsson	T	C	0.992	1.685	0.136	1.7e-34	3200	153.409	ENSG00000104331	Q9NX62
rs61778082	INPP5B	Emilsson	T	C	0.865	0.547	0.034	2.1e-55	3200	258.67	ENSG00000204084	P32019
rs1891906	ISG15	Sun	C	A	0.385856	0.2592	0.0253	1.4e-24	3301	104.898	ENSG00000187608	P05161
rs2959011	ISLR2	Sun	T	A	0.34226	0.198	0.0261	3.2e-14	3301	57.5157	ENSG00000167178	Q6UXK2
rs73621225	ITIH2	Emilsson	T	A	0.933	-1.181	0.044	1.4e-142	3200	719.984	ENSG00000151655	P19823
rs7909223	ITIH5	Sun	G	A	0.747691	0.3222	0.0286	2e-29	3301	126.84	ENSG00000123243	G5E9D8;Q86UX2;Q96JW9;C9J2H1;A0A096LP62
rs655627	JAM3	Emilsson	A	G	0.566	0.184	0.024	4.1e-14	3200	58.741	ENSG00000166086	Q9BX67
rs74911261	KDELC2	Sun	A	G	0.026545	-1.3136	0.0745	1.1e-69	3301	310.707	ENSG00000178202	A0A024R3C4;Q7Z4H8
rs34231037	KDR	Sun	G	A	0.033769	-1.1531	0.0649	1e-70	3301	315.487	ENSG00000128052	A0A024RD88;P35968
rs10972076	KIAA1161	Sun	T	C	0.624659	0.3082	0.0252	2.2e-34	3301	149.486	ENSG00000164976	Q6NSJ0
rs12792396	KIAA1549L	Emilsson	G	A	0.381	0.439	0.025	7.1e-68	3200	308.161	ENSG00000110427	Q6ZVL6
rs11588551	KIAA2013	Emilsson	T	C	0.418	0.178	0.025	2e-12	3200	50.6627	ENSG00000116685	Q8IYS2
rs2569454	KLK10	Emilsson	C	T	0.641	0.405	0.026	4.5e-54	3200	242.489	ENSG00000129451	O43240
rs3760739	KLK13	Emilsson	G	T	0.659	0.388	0.025	3.9e-54	3200	240.72	ENSG00000167759	Q9UKR3
rs2739419	KLK7	Sun	G	A	0.908316	0.7031	0.0408	1.1e-66	3301	296.791	ENSG00000169035	P49862;B4DHX9;A0A024R4H6
rs74705037	KLK8	Sun	A	G	0.044509	0.9287	0.0579	6.3e-58	3301	257.117	ENSG00000129455	A0A0A0MQY9;O60259
rs3933456	KLRB1	Emilsson	C	A	0.625	0.213	0.026	2.1e-16	3200	67.072	ENSG00000111796	Q12918
rs2304456	KNG1	Suhre	G	T	0.102912	-1.366	0.0581784	2.888e-97	996	550.181	ENSG00000113889	P01042
rs9787133	KYAT3	Sun	G	C	0.493516	-0.1716	0.0246	2.9e-12	3301	48.6297	ENSG00000137944	B4DW13;Q6YP21
rs3782735	LAG3	Emilsson	A	G	0.607	0.154	0.025	4.3e-10	3200	37.9219	ENSG00000089692	P18627
rs2276543	LAMC2	Sun	A	G	0.279009	0.6155	0.0251	4.4e-133	3301	600.96	ENSG00000058085	Q13753
rs187097936	LANCL1	Emilsson	C	G	0.985	0.781	0.103	3.7e-14	3200	57.4587	ENSG00000115365	O43813
rs73112473	LBP	Emilsson	C	T	0.922	1.009	0.043	2.4e-112	3200	550.268	ENSG00000129988	P18428
rs4988235	LCT	Sun	A	G	0.711217	0.7759	0.0244	1.5e-222	3301	1010.58	ENSG00000115850	P09848
rs57880964	LEAP2	Emilsson	G	C	0.838	-0.3	0.033	4.1e-19	3200	82.593	ENSG00000164406	Q969E1
rs248160	LECT2	Emilsson	T	C	0.67	-0.312	0.026	3.7e-33	3200	143.91	ENSG00000145826	O14960
rs3790438	LEPR	Sun	A	T	0.175255	-1.3745	0.0219	2.8e-861	3301	3936.75	ENSG00000116678	P48357;Q4G138
rs5756729	LGALS2	Sun	T	C	0.592511	-0.275	0.0259	2.2e-26	3301	112.669	ENSG00000100079	P05162
rs9323280	LGALS3	Folkersen	A	C	0.87	0.77	0.0463489	5.6E‐62	3394	275.833	ENSG00000131981	A0A024R693;P17931
rs4789847	LGALS3BP	Emilsson	A	G	0.829	-0.196	0.033	3.9e-09	3200	35.2544	ENSG00000108679	Q08380
rs55945853	LGALS4	Emilsson	G	A	0.51	0.181	0.024	7.7e-14	3200	56.8412	ENSG00000171747	P56470
rs62055780	LGALS9	Emilsson	T	C	0.753	0.203	0.03	7.9e-12	3200	45.7592	ENSG00000168961	O00182
rs7140705	LGMN	Emilsson	T	G	0.913	-0.268	0.045	3.6e-09	3200	35.4465	ENSG00000100600	Q99538
rs75287599	LHB	Sun	T	C	0.077817	-0.4342	0.0458	2.4e-21	3301	89.8226	ENSG00000104826	A0A0F7RQE6;P01229
rs398217	LILRA3	Emilsson	A	G	0.773	1.243	0.02	1e-300	3200	3860.21	ENSG00000170866	Q8N6C8
rs2241384	LILRA4	Sun	A	G	0.170417	-0.3088	0.0327	3.4e-21	3301	89.1242	ENSG00000239961	P59901
rs759819	LILRA5	Sun	C	T	0.330491	-0.5429	0.0242	2.5e-111	3301	502.974	ENSG00000187116	A6NI73
rs35361042	LILRA6	Sun	G	C	0.091124	1.3399	0.0376	2.1e-278	3301	1269.13	ENSG00000244482	Q6PI73
rs2114511	LILRB1	Sun	C	G	0.051234	-1.8056	0.046	9.5e-337	3301	1539.8	ENSG00000104972	A0A087WSV6;Q8NHL6;A0A087WSX8;D9IDM5;A8MVE2;A0A0B4J1W1
rs386056	LILRB2	Sun	T	C	0.201121	-1.1495	0.0233	5.2e-530	3301	2432.44	ENSG00000131042	Q8N423
rs12975366	LILRB5	Sun	C	T	0.405252	-1.1607	0.0152	2.5e-1276	3301	5827.6	ENSG00000105609	O75023
rs10509554	LIPN	Sun	T	C	0.306794	1.0165	0.0213	6.6e-499	3301	2276.11	ENSG00000204020	Q5VXI9
rs2271893	LMAN2L	Sun	A	G	0.322912	0.2628	0.026	4.4e-24	3301	102.104	ENSG00000114988	Q9H0V9;B4DI83;B4E308;B4DVH1
rs36105360	LMNB1	Sun	T	C	0.025189	0.8039	0.0789	2.2e-24	3301	103.75	ENSG00000113368	B4DZT3;P20700
rs55730499	LPA	Yao	C	T	0.939	-1.255	0.046	3.77e-167	6861	744.124	ENSG00000198670	P08519
rs11172791	LRIG3	Sun	C	T	0.04525	-0.4624	0.0613	4.8e-14	3301	56.8658	ENSG00000139263	Q6UXM1;C9K080
rs9371533	LRP11	Emilsson	A	G	0.376	0.825	0.021	4.3e-286	3200	1542.4	ENSG00000120256	Q86VZ4
rs72679151	LRP12	Emilsson	C	T	0.796	-0.211	0.03	2.6e-12	3200	49.4369	ENSG00000147650	Q9Y561
rs10218811	LRP8	Emilsson	A	G	0.725	0.166	0.027	9.8e-10	3200	37.7761	ENSG00000157193	Q14114
rs78770234	LRPAP1	Sun	A	G	0.032618	-0.6821	0.0688	3.6e-23	3301	98.2327	ENSG00000163956	P30533
rs57514363	LRRC15	Sun	G	T	0.112882	0.5927	0.0383	5.9e-54	3301	239.337	ENSG00000172061	Q8TF66;B3KWI4
rs998447	LRRC4C	Emilsson	A	C	0.538	-0.137	0.024	2.2e-08	3200	32.5647	ENSG00000148948	Q9HCJ2
rs6801789	LRRN1	Sun	C	T	0.354026	0.246	0.0253	2.3e-22	3301	94.4857	ENSG00000175928	Q6UXK5;A8K6Q2
rs17646258	LSAMP	Emilsson	C	T	0.829	0.222	0.031	1.5e-12	3200	51.252	ENSG00000185565	Q13449
rs540254	LY9	Suhre	C	T	0.353266	0.4173	0.0448028	7.783e-20	995	86.5789	ENSG00000122224	A0A0C4DFU4;Q9HBG7;Q05CA2;Q0VAI0;Q5VYH9
rs114527818	LYVE1	Emilsson	T	A	0.951	-0.369	0.055	3.3e-11	3200	44.9838	ENSG00000133800	Q9Y5Y7
rs1289863	MAN1A2	Emilsson	C	T	0.692	0.21	0.026	1.5e-15	3200	65.1959	ENSG00000198162	O60476
rs3767879	MAN1C1	Emilsson	C	T	0.465	0.172	0.023	9.3e-14	3200	55.8894	ENSG00000117643	Q9NR34
rs2301790	MAN2B2	Sun	G	A	0.483846	0.3342	0.0238	1e-44	3301	197.059	ENSG00000013288	B7Z754;E9PCD7;Q9Y2E5
rs227370	MANBA	Sun	C	T	0.674618	-0.5596	0.0248	7.8e-113	3301	508.849	ENSG00000109323	O00462
rs80268500	MANEA	Sun	C	T	0.081945	-1.6814	0.0345	1.8e-518	3301	2373.78	ENSG00000172469	Q5SRI9
rs1552074	MANF	Emilsson	T	C	0.859	0.391	0.035	2.6e-28	3200	124.723	ENSG00000259880	P55145
rs2160588	MANSC1	Sun	A	G	0.119697	0.5024	0.0371	8.7e-42	3301	183.269	ENSG00000111261	Q9H8J5
rs36138811	MANSC4	Sun	C	T	0.231771	0.6369	0.0277	7.4e-117	3301	528.348	ENSG00000205693	A6NHS7
rs12210904	MAPK13	Sun	A	C	0.289473	0.2538	0.0266	1.5e-21	3301	90.9823	ENSG00000156711	A0A024RD04;O15264
rs6669284	MAPKAPK2	Suhre	A	G	0.349398	0.3261	0.0443227	3.902e-13	996	54.0227	ENSG00000162889	P49137
rs11697677	MATN4	Sun	G	A	0.253541	-0.2298	0.028	2.5e-16	3301	67.3164	ENSG00000124159	A2RRP8;B3KQB2;A5D8U1;O95460;A6NNA4
rs7899547	MBL2	Sun	G	T	0.65277	0.9477	0.0202	9.1e-479	3301	2199.76	ENSG00000165471	P11226
rs11217234	MCAM	Yao	A	G	0.718	-0.144	0.026	4.32e-08	6861	30.6656	ENSG00000076706	A0A024R3I5;P43121
rs12759273	MENT	Emilsson	C	A	0.988	0.669	0.116	8.6e-09	3200	33.2403	ENSG00000143443	Q9BUN1
rs12189608	METTL24	Emilsson	A	T	0.956	0.378	0.061	7.4e-10	3200	38.3754	ENSG00000053328	Q5JXM2
rs4920605	MFAP2	Sun	A	G	0.553544	0.2073	0.0243	1.3e-17	3301	72.7316	ENSG00000117122	P55001;A0A024RA94
rs1961839	MFGE8	Sun	A	G	0.397423	-0.2253	0.0252	3.4e-19	3301	79.8837	ENSG00000140545	Q08431;X6R3G6;B4E396;F5GZN3;B3KTQ2
rs28396798	MGAT2	Sun	T	C	0.54747	0.1949	0.0244	1.3e-15	3301	63.7648	ENSG00000168282	Q10469
rs73351608	MGAT4B	Sun	T	A	0.021516	-0.9586	0.0852	2.2e-29	3301	126.512	ENSG00000161013	Q9UQ53
rs7135211	MGP	Yao	G	A	0.622	0.265	0.019	3.62e-44	6861	194.472	ENSG00000111341	A0A024RAX0;P08493
rs2604877	MIA	Sun	C	T	0.068031	1.4417	0.0424	2.5e-253	3301	1155.46	ENSG00000261857	A0A024R0P1;Q16674
rs471994	MMP1	Folkersen	G	A	0.65	0.32	0.0257852	2.3E‐35	3394	153.923	ENSG00000196611	B4DN15;P03956;Q53G95
rs17860955	MMP10	Sun	C	T	0.021509	-0.8693	0.0869	1.4e-23	3301	100.008	ENSG00000166670	P09238
rs28381684	MMP12	Sun	T	A	0.124644	-0.7789	0.0348	5.1e-111	3301	500.659	ENSG00000262406	P39900
rs11568819	MMP7	Suhre	A	G	0.0669014	0.6681	0.0876491	5.837e-14	994	57.9847	ENSG00000137673	P09237
rs35231465	MMP8	Yao	A	G	0.023	-0.583	0.061	2.26e-21	6861	91.3168	ENSG00000118113	B4E0I2;P22894
rs2250889	MMP9	Sun	C	G	0.953378	-0.6221	0.0585	2.1e-26	3301	113.017	ENSG00000100985	P14780
rs34097845	MPO	Sun	T	C	0.067304	-0.5736	0.0497	8.5e-31	3301	133.12	ENSG00000005381	P05164
rs146385050	MRC2	Sun	A	C	0.195049	-0.2188	0.0323	1.3e-11	3301	45.8592	ENSG00000011028	Q9UBG0
rs10993994	MSMB	Sun	C	T	0.59627	0.9821	0.0189	4.2e-589	3301	2698.51	ENSG00000263639	P08118
rs7173566	MTHFS	Sun	C	T	0.342884	-0.2126	0.0263	6e-16	3301	65.3058	ENSG00000136371	P49914
rs503366	MTRF1L	Sun	C	T	0.497366	0.1652	0.0243	1.1e-11	3301	46.1896	ENSG00000112031	Q9UGC7;B4DMX1
rs9900613	MXRA7	Sun	T	C	0.430519	-0.229	0.0247	1.9e-20	3301	85.9041	ENSG00000182534	P84157;Q6ZR64
rs9996608	NAAA	Sun	T	C	0.300448	-0.5485	0.0257	3.9e-101	3301	455.223	ENSG00000138744	Q02083
rs7606102	NAGK	Sun	G	A	0.170314	-0.432	0.0331	6e-39	3301	170.235	ENSG00000124357	C9JEV6;Q9UJ70
rs12599777	NAGPA	Sun	G	A	0.204198	-0.4178	0.0317	1.4e-39	3301	173.602	ENSG00000103174	Q9UK23
rs11214489	NCAM1	Yao	C	T	0.818	0.368	0.024	3.01e-54	6861	235.043	ENSG00000149294	P13591;A0A087WWD4
rs2826851	NCAM2	Emilsson	A	G	0.733	-0.37	0.027	1.7e-42	3200	187.674	ENSG00000154654	O15394
rs143981324	NCR1	Emilsson	T	C	0.904	0.362	0.042	1.3e-17	3200	74.2416	ENSG00000189430	O76036
rs2220253	NEGR1	Emilsson	T	C	0.545	0.148	0.024	1.2e-09	3200	38.004	ENSG00000172260	Q7Z3B1
rs61652119	NELL1	Sun	A	G	0.048674	1.1098	0.0553	1.3e-89	3301	402.509	ENSG00000165973	B3KXR2;J3KNC5;K9UUD5;Q92832;F5H6I3
rs12903656	NEO1	Sun	C	G	0.10075	0.2861	0.0415	5.5e-12	3301	47.4981	ENSG00000067141	Q59FP8;Q92859
rs6667532	NFASC	Sun	G	A	0.10515	0.8226	0.0387	4.1e-100	3301	451.536	ENSG00000163531	O94856;B4DRH7
rs1151582	NID2	Sun	T	C	0.456621	-0.3942	0.0233	2.6e-64	3301	286.061	ENSG00000087303	Q14112
rs150452493	NLGN2	Emilsson	C	T	0.9	0.252	0.04	4.9e-10	3200	39.6652	ENSG00000169992	Q8NFZ4
rs12912342	NMB	Emilsson	T	C	0.661	0.164	0.025	7.6e-11	3200	43.0067	ENSG00000197696	P08949
rs11557236	NMRAL1	Sun	A	G	0.082096	-0.4905	0.0443	1.5e-28	3301	122.52	ENSG00000153406	Q9HBL8
rs79084672	NOG	Sun	G	A	0.011867	1.2369	0.1154	8.7e-27	3301	114.814	ENSG00000183691	Q13253
rs78213340	NPNT	Emilsson	T	C	0.93	0.314	0.049	1.7e-10	3200	41.0389	ENSG00000168743	Q6UXI9
rs198379	NPPB	Yao	T	C	0.608	-0.266	0.024	1.58e-41	6861	122.804	ENSG00000120937	P16860
rs62069681	NPTX1	Sun	C	T	0.09319	0.514	0.0417	7.6e-35	3301	151.842	ENSG00000171246	Q15818
rs12628473	NPTXR	Emilsson	A	G	0.987	-1.013	0.107	4.6e-21	3200	89.5736	ENSG00000221890	O95502
rs35327014	NPW	Sun	G	A	0.231175	-0.4266	0.0288	1.6e-49	3301	219.277	ENSG00000183971	Q8N729
rs77944668	NQO1	Sun	A	G	0.19326	-0.7498	0.0283	1.6e-154	3301	701.544	ENSG00000181019	P15559;B4DLR8
rs138616686	NQO2	Emilsson	A	G	0.626	0.435	0.025	3.8e-64	3200	302.571	ENSG00000124588	P16083
rs2506149	NRP1	Sun	T	C	0.358077	-0.2805	0.0256	6.9e-28	3301	119.984	ENSG00000099250	O14786;Q68DN3;A8K9V7;Q59F20;Q6X907;Q6AWA9
rs16837641	NRP2	Sun	A	G	0.321865	0.2094	0.0271	1.1e-14	3301	59.6694	ENSG00000118257	O60462;Q7LBX6;Q7Z3T9;X5D2Q8;A0A024R412;A0A024R3W6
rs78625720	NT5C	Sun	A	G	0.029536	-0.7529	0.0719	1.2e-25	3301	109.586	ENSG00000125458	Q8TCD5;V9HWF3
rs2511504	NTM	Emilsson	T	C	0.588	-0.381	0.023	1.7e-58	3200	274.235	ENSG00000182667	Q9P121
rs72809988	NTN1	Sun	A	G	0.110474	-0.5788	0.038	1.6e-52	3301	231.86	ENSG00000065320	O95631
rs17288108	NTN4	Sun	G	A	0.181915	-0.2779	0.0323	7.2e-18	3301	73.9791	ENSG00000074527	A8K3H6;B2RE43;Q9HB63
rs115668827	NTNG1	Sun	C	G	0.048772	1.0036	0.0565	1.1e-70	3301	315.327	ENSG00000162631	Q5IEC3;Q5IEC8;Q9Y2I2;X5DNW2;B4DKF0
rs9944243	NTRK3	Emilsson	T	G	0.879	-0.221	0.035	5.2e-10	3200	39.8453	ENSG00000140538	Q16288
rs74692061	NUDT12	Sun	G	A	0.156975	-0.3756	0.0341	2.8e-28	3301	121.249	ENSG00000112874	B4E1W3;E7EM93;Q9BQG2
rs28696943	NUDT9	Sun	G	A	0.166852	-0.3571	0.0323	2.3e-28	3301	122.155	ENSG00000170502	Q96KB3;Q9BW91;A0A024RDI6;Q8NG26
rs117554512	OAF	Sun	T	C	0.086262	0.6816	0.0431	2.1e-56	3301	249.943	ENSG00000184232	Q86UD1
rs4767027	OAS1	Sun	C	T	0.653837	-0.2701	0.0256	6.2e-26	3301	111.252	ENSG00000089127	P00973;F8VXY3
rs4454354	OBP2B	Sun	C	T	0.786126	0.358	0.0298	2.7e-33	3301	144.235	ENSG00000171102	Q9NPH6
rs11103667	OLFM1	Emilsson	C	T	0.815	-0.193	0.032	2.6e-09	3200	36.3532	ENSG00000130558	Q99784
rs56243392	OLFM2	Emilsson	A	T	0.651	-0.673	0.024	6e-157	3200	785.844	ENSG00000105088	O95897
rs116994374	ORM1	Yao	G	A	0.94	-0.409	0.054	2.55e-14	6861	57.3499	ENSG00000229314	P02763
rs4442925	OSCAR	Emilsson	T	C	0.455	0.138	0.024	1.3e-08	3200	33.0418	ENSG00000170909	Q8IYS5
rs357253	OSMR	Sun	T	C	0.231854	0.2089	0.0292	8.3e-13	3301	51.1503	ENSG00000145623	Q99650
rs877172	OXT	Emilsson	T	G	0.66	-0.669	0.024	5.6e-156	3200	776.53	ENSG00000101405	P01178
rs257309	PAM	Sun	G	A	0.351714	-0.4664	0.0248	3.8e-79	3301	353.468	ENSG00000145730	P19021;O43832
rs875500	PATE4	Sun	A	T	0.719869	-0.4819	0.0262	1e-75	3301	338.102	ENSG00000237353	P0C8F1
rs72818110	PCBD1	Emilsson	A	C	0.951	0.374	0.057	7.6e-11	3200	43.0251	ENSG00000166228	P61457
rs1927820	PCDH9	Emilsson	G	C	0.846	-0.266	0.033	2.2e-15	3200	64.9328	ENSG00000184226	Q9HC56
rs9801017	PCOLCE	Sun	A	G	0.635533	0.2113	0.0254	1e-16	3301	69.1621	ENSG00000106333	Q15113
rs34516933	PCOLCE2	Sun	A	T	0.356379	0.422	0.0246	5.4e-66	3301	294.098	ENSG00000163710	Q9UKZ9
rs6234	PCSK1	Sun	C	G	0.260198	-1.0975	0.0209	1.2e-599	3301	2755.84	ENSG00000175426	P29120
rs191448950	PCSK9	Emilsson	G	A	0.989	1.069	0.113	8.4e-21	3200	89.439	ENSG00000169174	Q8NBP7
rs2706762	PCYOX1	Emilsson	C	T	0.86	0.79	0.032	1.4e-121	3200	609.092	ENSG00000116005	Q9UHG3
rs16923189	PDCD1LG2	Sun	G	A	0.297639	0.3879	0.0259	7.9e-51	3301	224.17	ENSG00000197646	Q9BQ51
rs4499344	PDCD5	Sun	A	G	0.291128	0.354	0.0269	1.2e-39	3301	173.077	ENSG00000105185	O14737
rs4834770	PDE5A	Suhre	A	G	0.434171	-0.314	0.0446174	3.633e-12	995	49.4286	ENSG00000138735	O76074;G5E9C5
rs7950273	PDGFD	Sun	G	C	0.287969	-0.2749	0.0269	1.4e-24	3301	104.371	ENSG00000170962	Q9GZP0
rs2304058	PDGFRB	Sun	G	C	0.556673	0.9308	0.0203	2.3e-458	3301	2101.15	ENSG00000113721	P09619;Q59F04
rs3110081	PDIA3	Emilsson	C	T	0.821	0.194	0.032	1.5e-09	3200	36.7309	ENSG00000167004	P30101
rs2278668	PDIA5	Sun	C	T	0.593477	-0.5216	0.0234	4e-110	3301	496.57	ENSG00000065485	Q14554
rs6864922	PDLIM4	Emilsson	C	T	0.937	0.676	0.048	1.5e-44	3200	198.216	ENSG00000131435	P50479
rs12137505	PEAR1	Sun	G	A	0.406496	-0.2226	0.0251	8.1e-19	3301	78.6031	ENSG00000187800	Q5VY43
rs76597567	PEBP1	Emilsson	A	G	0.982	1.971	0.085	4e-111	3200	537.358	ENSG00000089220	P30086
rs2670014	PENK	Sun	T	C	0.473963	-0.4653	0.0234	1.3e-87	3301	395.158	ENSG00000181195	A0A024R7V4;P01210
rs941758	PF4V1	Sun	A	C	0.708177	-0.4937	0.0253	6.6e-85	3301	380.559	ENSG00000109272	P10720
rs8102493	PGLYRP1	Sun	C	T	0.333381	-0.2168	0.0259	5.1e-17	3301	70.0254	ENSG00000008438	O75594
rs55866012	PGLYRP2	Emilsson	T	G	0.842	0.486	0.033	1.8e-47	3200	216.757	ENSG00000161031	Q96PD5
rs1126728	PGM1	Sun	T	C	0.227841	0.2869	0.0289	2.8e-23	3301	98.4923	ENSG00000079739	B7Z6C2;P36871;B4DDQ8
rs16989763	PI3	Sun	C	T	0.195049	0.3756	0.0302	1.6e-35	3301	154.587	ENSG00000124102	P19957
rs11064321	PIANP	Sun	C	G	0.397321	0.2262	0.027	5e-17	3301	70.1446	ENSG00000139200	Q8IYJ0
rs2007272	PIGR	Sun	C	G	0.425661	-0.205	0.0248	1.4e-16	3301	68.2875	ENSG00000162896	P01833
rs4726600	PIP	Emilsson	G	A	0.741	-0.188	0.027	7.8e-12	3200	48.4526	ENSG00000159763	P12273
rs893812	PKDCC	Emilsson	C	T	0.731	-0.236	0.027	5.6e-18	3200	76.3528	ENSG00000162878	Q504Y2
rs11573156	PLA2G2A	Sun	C	G	0.231634	1.0205	0.0243	2.1e-384	3301	1762.59	ENSG00000188257	A0A024RA96;P14555
rs3749117	PLA2R1	Sun	C	T	0.501272	-0.9021	0.0188	5.8e-500	3301	2301.07	ENSG00000153246	Q13018;B7ZML4
rs77346091	PLAT	Emilsson	T	C	0.973	0.549	0.077	1.2e-12	3200	50.8033	ENSG00000104368	P00750
rs2227551	PLAU	Sun	T	G	0.716116	-0.2435	0.0266	5.4e-20	3301	83.7474	ENSG00000122861	P00749;Q59GZ8;B4DNJ4;A0A024QZM9
rs2302524	PLAUR	Emilsson	T	C	0.82	0.22	0.031	7.9e-13	3200	50.3327	ENSG00000011422	Q03405
rs382280	PLEKHA7	Sun	T	C	0.121245	0.2767	0.04	4.8e-12	3301	47.8228	ENSG00000166689	E9PKC0;Q6IQ23
rs783150	PLG	Suhre	T	C	0.113568	-0.5174	0.0656689	8.7e-15	995	61.9525	ENSG00000122194	P00747;Q5TEH5
rs891762	PLXNA1	Emilsson	G	T	0.318	-0.182	0.027	9.6e-12	3200	45.4092	ENSG00000114554	Q9UIW2
rs28573806	PLXNB2	Sun	C	T	0.399591	0.5315	0.0232	3.5e-116	3301	524.526	ENSG00000196576	O15031
rs115651556	PLXNC1	Sun	A	G	0.013723	-2.1447	0.122632	2.1e-100	3301	305.677	ENSG00000136040	O60486
rs7972001	PLXNC1	Suhre	T	C	0.0337361	-1.005	0.1008	7.773e-16	993	99.2054	ENSG00000136040	O60486
rs7910135	PNLIPRP2	Emilsson	C	A	0.493	-0.969	0.018	1e-300	3200	2896.22	ENSG00000266200	P54317
rs76143353	POFUT1	Sun	T	C	0.059564	-0.8	0.0499	9.3e-58	3301	256.871	ENSG00000101346	Q9H488
rs75203710	POGLUT1	Sun	C	T	0.070387	0.3935	0.0483	3.8e-16	3301	66.3334	ENSG00000163389	Q8NBL1;B4DJ97
rs729654	POMGNT2	Sun	T	C	0.473213	-0.2561	0.0239	9.3e-27	3301	114.752	ENSG00000144647	A0A024R2P4;Q8NAT1
rs962462	POSTN	Emilsson	A	G	0.714	0.244	0.025	8.6e-23	3200	95.1981	ENSG00000133110	Q15063
rs10823500	PPA1	Suhre	G	A	0.370854	0.4013	0.0447665	1.525e-18	995	80.1969	ENSG00000180817	Q15181;V9HWB5
rs8396	PPID	Suhre	C	T	0.286437	0.5011	0.0459752	3.395e-26	988	118.555	ENSG00000171497	E5KN55;Q08752
rs12086750	PPIE	Sun	C	G	0.370624	-0.3832	0.025	4.8e-53	3301	234.805	ENSG00000084072	Q9UNP9;B3KSZ1
rs12194408	PPIL1	Sun	G	C	0.030241	-1.106	0.0705	1.9e-55	3301	245.962	ENSG00000137168	A0A024RCX8;Q9Y3C6
rs17266357	PPP3CA;PPP3R1	Suhre	C	T	0.30993	0.3681	0.0450047	8.67e-16	997	66.7643	ENSG00000138814;ENSG00000221823	A0A0S2Z4C6;Q08209;A0A0S2Z4B5;P63098
rs7533094	PPT1	Sun	A	G	0.041979	-0.8621	0.0603	2.3e-46	3301	204.276	ENSG00000131238	P50897
rs2229437	PRCP	Sun	G	T	0.180887	0.291	0.0315	2.8e-20	3301	85.2907	ENSG00000137509	B7Z7Q6;P42785;A0A024R5L0
rs6671141	PRDX6	Emilsson	T	G	0.85	-0.413	0.034	8.8e-33	3200	147.459	ENSG00000117592	P30041
rs1051484	PREP	Emilsson	C	T	0.835	-0.453	0.032	7e-44	3200	200.274	ENSG00000085377	P48147
rs7644362	PROK2	Emilsson	A	G	0.798	-1.001	0.025	3.2e-289	3200	1602.2	ENSG00000163421	Q9HC23
rs3810801	PRSS22	Sun	A	C	0.332823	0.3066	0.0256	3.7e-33	3301	143.351	ENSG00000005001	Q9GZN4
rs9304936	PRSS57	Emilsson	G	C	0.715	0.599	0.026	7.5e-107	3200	530.439	ENSG00000185198	Q6UWY2
rs10425544	PRTN3	Sun	C	T	0.712816	0.5991	0.0269	8.3e-110	3301	495.714	ENSG00000196415	P24158
rs7086891	PSAP	Emilsson	G	A	0.709	0.619	0.025	3.6e-122	3200	612.674	ENSG00000197746	P07602
rs10023470	PSAPL1	Sun	G	A	0.184308	0.5481	0.0307	2.6e-71	3301	318.551	ENSG00000178597	Q6NUJ1
rs2355433	PSG3	Sun	G	A	0.547653	-0.6523	0.0239	1.6e-163	3301	744.45	ENSG00000221826	Q16557
rs1138888	PSG4	Sun	A	T	0.624394	-0.666	0.0245	5.4e-163	3301	738.504	ENSG00000243137	B3KQL2;Q96QL5;Q6P520;Q00888
rs756519	PSMB1	Emilsson	G	A	0.531	0.412	0.023	8.1e-67	3200	320.677	ENSG00000008018	P20618
rs7019538	PTGDS	Sun	C	T	0.524107	0.1979	0.0246	7.8e-16	3301	64.6782	ENSG00000107317	A0A024R8G3;P41222
rs4233450	PTGFRN	Sun	T	G	0.829141	1.0007	0.0283	2e-273	3301	1249.6	ENSG00000134247	Q9P2B2
rs112140014	PTGR1	Emilsson	G	C	0.952	-0.726	0.055	2.1e-38	3200	174.131	ENSG00000106853	Q14914
rs10843115	PTHLH	Sun	T	C	0.271368	0.1862	0.0276	1.4e-11	3301	45.486	ENSG00000087494	P12272;Q53XY9;A0A024RB29
rs1431093	PTN	Sun	A	C	0.419185	0.2196	0.0248	7.9e-19	3301	78.3607	ENSG00000105894	A0A024R778;P21246
rs2179795	PTPRU	Emilsson	G	T	0.725	0.154	0.028	3.8e-08	3200	30.2311	ENSG00000060656	Q92729
rs34008669	PXDN	Emilsson	G	A	0.502	0.158	0.023	1.8e-11	3200	47.1614	ENSG00000130508	Q92626
rs8074783	PYY	Emilsson	C	A	0.641	0.157	0.026	1.2e-09	3200	36.4402	ENSG00000131096	P10082
rs7311982	PZP	Emilsson	C	T	0.698	0.5	0.019	2.7e-135	3200	692.088	ENSG00000126838	P20742
rs28719835	QDPR	Sun	T	C	0.242578	-0.5668	0.0275	1e-94	3301	424.552	ENSG00000151552	A0A140VKA9;P09417
rs13027919	QPCT	Emilsson	C	T	0.538	0.271	0.024	3.5e-28	3200	127.422	ENSG00000115828	Q16769
rs17850756	QPCTL	Sun	A	G	0.327901	-0.2881	0.026	1.6e-28	3301	122.709	ENSG00000011478	Q9NXS2
rs12371	QSOX1	Sun	G	A	0.089018	0.6995	0.0426	1.3e-60	3301	269.459	ENSG00000116260	A0A140VKE5;O00391;Q13876
rs10858248	QSOX2	Sun	G	A	0.502175	-0.3568	0.0239	1.5e-50	3301	222.736	ENSG00000165661	Q6ZRP7
rs9813363	RAB6B	Emilsson	G	A	0.825	0.278	0.032	1.2e-17	3200	75.4255	ENSG00000154917	Q9NRW1
rs61696028	RARRES1	Sun	C	A	0.146047	1.3366	0.0266	1.6e-550	3301	2523.34	ENSG00000118849	P49788
rs9640161	RARRES2	Suhre	A	C	0.370821	0.3473	0.0417713	3.049e-16	987	68.9878	ENSG00000106538	A0A090N7U9;Q99969
rs36014035	RBP4	Emilsson	A	C	0.643	0.147	0.025	7.2e-09	3200	34.5528	ENSG00000138207	P02753
rs144436375	RECQL	Emilsson	A	C	0.98	-0.935	0.086	9e-27	3200	118.129	ENSG00000004700	P46063
rs11126696	REG1A	Yao	G	A	0.612	0.265	0.021	2.18e-40	6861	159.194	ENSG00000115386	A8K7G6;P05451
rs429694	REG3G	Emilsson	A	C	0.794	-0.487	0.028	9.5e-63	3200	302.322	ENSG00000143954	Q6UW15
rs79795228	REG4	Sun	A	C	0.015404	0.7938	0.0995	1.4e-15	3301	63.6082	ENSG00000134193	A0A024R0M1;Q9BYZ8
rs7952686	RELT	Sun	T	C	0.204256	0.4125	0.0292	3.1e-45	3301	199.443	ENSG00000054967	A0A024R5N3;Q969Z4
rs2795507	RET	Sun	C	T	0.796047	-0.2768	0.0305	1.1e-19	3301	82.3132	ENSG00000165731	P07949;Q9BTX6;A0A024R7T2
rs34124816	RETN	Sun	C	A	0.037632	-0.6083	0.0645	4.4e-21	3301	88.89	ENSG00000104918	Q9HD89
rs77881626	RFESD	Sun	G	T	0.04763	-0.5972	0.0573	2.1e-25	3301	108.559	ENSG00000175449	Q8TAC1;A0A024RAR3
rs3752102	RGMA	Sun	A	C	0.473455	-0.2012	0.0245	2.5e-16	3301	67.4001	ENSG00000182175	A0A0A0MTQ4;Q96B86
rs1563317	RGMB	Sun	G	A	0.552752	0.2161	0.0245	1.2e-18	3301	77.7525	ENSG00000174136	J3KNF6;Q6NW40
rs1462977	RIDA	Sun	G	A	0.322718	-0.3387	0.0258	2.2e-39	3301	172.238	ENSG00000132541	A0A024R9H2;P52758
rs11781016	RMDN1	Sun	C	A	0.489299	0.3167	0.0243	8.3e-39	3301	169.754	ENSG00000176623	Q6N086;Q96DB5;E5RH53
rs17254387	RNASE1	Sun	A	G	0.687505	0.2302	0.0273	3e-17	3301	71.0595	ENSG00000129538	P07998;W0UV93
rs56204594	RNASE2	Sun	C	A	0.464292	0.2366	0.0244	3.2e-22	3301	93.9694	ENSG00000169385	P10153;W0UV60
rs2771316	RNASE3	Emilsson	C	T	0.723	0.214	0.028	1.2e-14	3200	58.3768	ENSG00000169397	P12724
rs12588573	RNASE4	Sun	T	C	0.224438	-0.4494	0.0291	8.9e-54	3301	238.351	ENSG00000258818	P34096;Q53XB4
rs11622942	RNASE6	Sun	T	G	0.233384	0.9971	0.0236	5.8e-391	3301	1783.98	ENSG00000169413	Q6IB39;Q93091
rs59698324	RNPEP	Emilsson	C	T	0.725	0.371	0.027	3.8e-42	3200	188.69	ENSG00000176393	Q9H4A4
rs1408416	ROR1	Sun	T	G	0.161988	-0.44	0.033	1.8e-40	3301	177.67	ENSG00000185483	Q01973
rs2712417	RPN1	Sun	G	A	0.618031	-0.3447	0.0247	3.1e-44	3301	194.637	ENSG00000163902	P04843
rs74589258	RRM2B	Sun	G	A	0.07035	0.3254	0.0479	1.1e-11	3301	46.1212	ENSG00000048392	Q7LG56
rs2489623	RSPO3	Sun	C	A	0.534679	0.27	0.0245	3.6e-28	3301	121.376	ENSG00000146374	Q9BXY4
rs6056847	RSPO4	Emilsson	G	A	0.575	-0.172	0.023	9e-14	3200	55.8894	ENSG00000101282	Q2I0M5
rs75766	RTN4R	Sun	A	C	0.748115	-0.3498	0.0283	4.8e-35	3301	152.688	ENSG00000040608	Q9BZR6
rs58056804	S100A4	Sun	A	G	0.049682	0.5046	0.0565	4.5e-19	3301	79.714	ENSG00000196154	P26447
rs3014860	S100A7	Emilsson	A	G	0.948	-1.208	0.051	1.8e-114	3200	560.689	ENSG00000143556	P31151
rs8071756	SCARF1	Suhre	G	A	0.223671	0.5897	0.0494265	9.358e-31	997	142.059	ENSG00000074660	A8K6Z5;Q14162
rs738086	SCARF2	Sun	T	G	0.811314	0.2997	0.0318	4.8e-21	3301	88.7679	ENSG00000244486	A0A096LNX8;Q96GP6
rs1378892	SCG3	Sun	C	T	0.763554	0.486	0.0277	1e-68	3301	307.645	ENSG00000104112	Q8WXD2
rs2744874	SCUBE1	Emilsson	T	C	0.866	-0.27	0.036	3.8e-14	3200	56.2148	ENSG00000159307	Q8IWY4
rs4789763	SECTM1	Sun	G	A	0.492828	0.2805	0.0246	3.8e-30	3301	129.937	ENSG00000141574	Q8WVN6
rs4987358	SELL	Sun	T	G	0.27377	-0.5165	0.0261	6.8e-87	3301	391.378	ENSG00000188404	A0A024R8Z0;P14151
rs6136	SELP	Sun	G	T	0.107874	-0.8073	0.0371	3e-105	3301	473.215	ENSG00000174175	A0A024R8Y9;P16109;Q6NUL9;Q5R341
rs73191242	SELPLG	Emilsson	G	A	0.795	0.209	0.03	2.1e-12	3200	48.5041	ENSG00000110876	Q14242
rs1019016	SEMA3C	Sun	T	G	0.581376	0.1751	0.0248	1.6e-12	3301	49.8202	ENSG00000075223	B4E2I9;Q99985
rs3757607	SEMA3E	Sun	C	G	0.12244	-1.1204	0.0323	4.7e-264	3301	1202.48	ENSG00000170381	O15041
rs2016575	SEMA3G	Sun	C	T	0.815652	-0.2687	0.0316	1.9e-17	3301	72.26	ENSG00000010319	Q9NS98
rs112826173	SEMA4C	Emilsson	A	G	0.981	0.713	0.09	4e-15	3200	62.7224	ENSG00000168758	Q9C0C4
rs45464494	SEMA4D	Emilsson	C	T	0.929	1.278	0.041	1.5e-187	3200	971.007	ENSG00000187764	Q92854
rs17329170	SEMA5A	Sun	A	G	0.100634	1.432	0.0324	1.3e-425	3301	1952.24	ENSG00000112902	Q13591;X5DR95
rs2749534	SERPINA1	Suhre	G	A	0.201103	0.4267	0.0537626	5.551e-15	997	62.8655	ENSG00000197249	E9KL23;P01009
rs17090881	SERPINA11	Emilsson	C	A	0.835	0.288	0.031	1.8e-20	3200	86.2561	ENSG00000186910	Q86U17
rs6575449	SERPINA3	Suhre	T	C	0.18593	-0.4323	0.0535108	1.903e-15	995	65.1349	ENSG00000196136	A0A024R6P0;P01011
rs10135681	SERPINA4	Suhre	C	T	0.395186	0.2771	0.0422102	8.416e-11	997	43.0096	ENSG00000100665	P29622;A0A024R6I9
rs10139745	SERPINA4	Sun	A	G	0.221432	0.6166	0.0277	4.9e-110	3301	495.204	ENSG00000100665	P29622;A0A024R6I9
rs68066031	SERPINE2	Sun	C	T	0.258001	-0.4261	0.0297	1.1e-46	3301	205.706	ENSG00000135919	A0A024R498;P07093;A0A024R451
rs62088172	SERPINF1	Sun	T	C	0.344526	-0.4449	0.0251	1.8e-70	3301	313.989	ENSG00000132386	A0A140VKF3;P36955
rs11657394	SERPINF2	Sun	A	C	0.077401	-0.3459	0.0479	5.4e-13	3301	52.1155	ENSG00000167711	P08697
rs75474297	SFRP4	Emilsson	T	A	0.855	-0.302	0.034	2.1e-18	3200	78.8469	ENSG00000106483	Q6FHJ7
rs1130866	SFTPB	Emilsson	A	G	0.466	-0.686	0.022	3.5e-189	3200	971.698	ENSG00000168878	P07988
rs6010042	SHANK3	Emilsson	G	A	0.748	-0.327	0.027	6.6e-33	3200	146.587	ENSG00000251322	Q9BYB0
rs858519	SHBG	Emilsson	T	C	0.474	-0.214	0.024	2.3e-18	3200	79.4573	ENSG00000129214	P04278
rs8067462	SHMT1	Emilsson	C	A	0.607	-0.3	0.025	1e-31	3200	143.91	ENSG00000176974	P34896
rs3826667	SIGLEC12	Sun	T	C	0.835439	-1.127	0.0275	3.2e-366	3301	1678.49	ENSG00000254521	Q96PQ1
rs1106476	SIGLEC14	Sun	A	T	0.116912	-1.1918	0.0317	<1.00E-300	3301	1412.62	ENSG00000254415	Q08ET2
rs2124910	SIGLEC6	Suhre	T	C	0.407351	0.653	0.0433631	2.748e-46	993	226.313	ENSG00000105492	O43699;A0A024R4K4
rs140185670	SIGLEC7	Sun	C	G	0.07999	-0.6089	0.0482	1.7e-36	3301	159.49	ENSG00000168995	Q9Y286
rs2075803	SIGLEC9	Sun	G	A	0.55088	-1.2255	0.0123	5.8e-2142	3301	9920.95	ENSG00000129450	Q9Y336
rs6136377	SIRPA	Sun	G	A	0.368754	-1.2106	0.0153	7.8e-1361	3301	6256.84	ENSG00000198053	P78324
rs3848788	SIRPB1	Sun	A	G	0.304983	0.7453	0.0239	1.2e-213	3301	971.859	ENSG00000101307	O00241;Q5TFQ8;H9KV29
rs6043409	SIRPG	Sun	G	A	0.652477	0.2628	0.0261	8.1e-24	3301	101.323	ENSG00000089012	Q9P1W8
rs11581248	SLAMF7	Sun	T	C	0.142448	-1.2597	0.0295	2.0e-397	3301	1822.33	ENSG00000026751	Q9NQ25;B4DVL7;B4DW98
rs62282371	SLITRK3	Emilsson	T	G	0.887	0.345	0.038	3.7e-19	3200	82.3758	ENSG00000121871	O94933
rs1958078	SMOC1	Sun	C	A	0.833946	0.3765	0.0328	1.8e-30	3301	131.68	ENSG00000198732	Q9H4F8;A0A024R6E0
rs1050239	SMPD1	Emilsson	G	A	0.715	0.31	0.026	1.8e-31	3200	142.071	ENSG00000166311	P17405
rs2245801	SNCA	Sun	C	T	0.788276	-0.2507	0.0303	1.2e-16	3301	68.4164	ENSG00000145335	P37840;H6UYS5
rs2695234	SOD3	Emilsson	G	A	0.919	-0.736	0.042	1.1e-64	3200	306.892	ENSG00000109610	P08294
rs7681694	SPARCL1	Sun	A	G	0.3366	0.5315	0.0461997	2.7e-105	3301	132.271	ENSG00000152583	A0A024RDE1;Q14515;B7ZB68;Q8N4S1
rs1462372	SPARCL1	Suhre	C	T	0.327482	0.3214	0.0244	6.309e-12	997	173.157	ENSG00000152583	A0A024RDE1;Q14515;B7ZB68;Q8N4S1
rs9890200	SPATA20	Sun	C	A	0.375996	-0.2532	0.0252	8.7e-24	3301	100.893	ENSG00000006282	Q8TB22
rs4705205	SPINK1	Emilsson	T	C	0.573	-0.212	0.025	1.5e-17	3200	71.8655	ENSG00000164266	P00995
rs11941335	SPINK2	Sun	T	C	0.021062	0.9996	0.083	2.2e-33	3301	144.955	ENSG00000128040	D6RI10;D6RC51;P20155;A0A087WTA9;A0A024RD95
rs2052536	SPINK5	Emilsson	T	G	0.349	-0.152	0.026	3.3e-09	3200	34.1562	ENSG00000133710	Q9NQ38
rs1432688	SPINK6	Sun	G	A	0.924477	1.0579	0.0428	7.6e-135	3301	610.574	ENSG00000178172	Q6UWN8
rs71354995	SPINT2	Sun	G	A	0.242563	-0.9908	0.0227	7.4e-416	3301	1903.96	ENSG00000167642	A0A140VJV6;O43291
rs6017591	SPINT3	Sun	C	T	0.541306	0.5431	0.0227	6e-127	3301	572.064	ENSG00000101446	P49223
rs1245540	SPOCK2	Sun	T	C	0.44884	0.2179	0.0243	3.3e-19	3301	80.3598	ENSG00000107742	Q92563;A0A024QZQ5
rs17599599	SPOCK3	Sun	A	G	0.028272	0.8477	0.0765	1.5e-28	3301	122.715	ENSG00000196104	Q9BQ16;A0A0A0MTJ2;B4DI52
rs10832169	SPON1	Sun	A	G	0.490547	0.3748	0.0239	1.3e-55	3301	245.776	ENSG00000262655	Q9HCB6
rs878323	SPON2	Emilsson	T	G	0.687	-0.213	0.026	1.8e-16	3200	67.072	ENSG00000159674	Q9BUD6
rs8046884	SRL	Emilsson	C	G	0.495	0.15	0.024	6.3e-10	3200	39.0381	ENSG00000185739	Q86TD4
rs9643300	ST3GAL1	Sun	T	C	0.562654	-0.2571	0.0246	1.4e-25	3301	109.162	ENSG00000008513	A0A024R9L6;Q11201
rs72934623	ST3GAL6	Sun	A	G	0.053172	-1.8784	0.0447	3.4e-385	3301	1764.81	ENSG00000064225	A0A087WXB8;Q9Y274
rs183995738	ST6GALNAC6	Emilsson	C	A	0.987	-0.715	0.107	3.1e-11	3200	44.6245	ENSG00000160408	Q969X2
rs296369	SULT2A1	Emilsson	C	T	0.843	0.36	0.033	1.7e-27	3200	118.934	ENSG00000105398	Q06520
rs61751937	SVEP1	Sun	C	G	0.030029	1.1854	0.0702	5.2e-64	3301	284.966	ENSG00000165124	B3KQM1;Q4LDE5;Q5JB40
rs415895	SWAP70	Sun	G	C	0.649843	-0.2659	0.0256	3.5e-25	3301	107.819	ENSG00000133789	B3KUB9;E7EMB1;Q9UH65
rs2532497	TAPBPL	Sun	A	G	0.273692	1.2577	0.0163	4.1e-1297	3301	5949.98	ENSG00000139192	Q9BX59
rs34528912	TCN1	Sun	T	C	0.04157	-0.7109	0.0624	4.6e-30	3301	129.713	ENSG00000134827	P20061
rs4820885	TCN2	Sun	C	T	0.549103	-0.7247	0.0212	3.9e-256	3301	1167.84	ENSG00000185339	P20062
rs35030851	TEK	Sun	T	G	0.046653	0.5573	0.057	1.4e-22	3301	95.5356	ENSG00000120156	Q02763;Q59HG2
rs61745945	TEPSIN	Sun	A	G	0.016358	-0.8768	0.0986	5.9e-19	3301	79.0286	ENSG00000167302	Q96N21;A0A1B0GV70
rs4854760	TF	Emilsson	A	G	0.735	-0.227	0.028	6.1e-16	3200	65.6847	ENSG00000091513	P02787
rs3761376	TFF1	Sun	A	G	0.241766	-0.2204	0.0291	3.9e-14	3301	57.329	ENSG00000160182	P04155
rs1800470	TGFB1	Emilsson	A	G	0.621	0.259	0.024	4.5e-26	3200	116.387	ENSG00000105329	P01137
rs13159365	TGFBI	Sun	T	C	0.507136	-0.4461	0.0239	5e-78	3301	348.181	ENSG00000120708	A0A0S2Z4Q2;Q15582
rs73043857	THBS2	Sun	G	A	0.102347	0.8084	0.0383	6.9e-99	3301	445.238	ENSG00000186340	P35442
rs35351529	THBS4	Emilsson	T	C	0.923	-0.298	0.044	2.3e-11	3200	45.8412	ENSG00000113296	P35443
rs41292808	THSD1	Sun	T	C	0.026681	0.9059	0.0757	5.5e-33	3301	143.122	ENSG00000136114	A0A024R064;B3KTY7;Q9NS62
rs2275180	TIE1	Sun	G	A	0.623345	0.2538	0.0251	4.8e-24	3301	102.182	ENSG00000066056	B4DTW8;P35590
rs2376999	TIMP2	Emilsson	A	G	0.884	0.418	0.037	3.3e-29	3200	127.549	ENSG00000035862	P16035
rs2097326	TIMP3	Suhre	G	A	0.27873	0.9307	0.0396733	4.424e-97	992	549.219	ENSG00000100234	P35625
rs454615	TIMP4	Sun	C	T	0.830831	0.4903	0.0318	1.7e-53	3301	237.578	ENSG00000157150	Q99727
rs111577916	TIRAP	Sun	T	G	0.024689	-0.5707	0.0774	1.6e-13	3301	54.3339	ENSG00000150455	A0A024R3M4;P58753
rs4986790	TLR4;LY96	Sun	G	A	0.05593	-0.9019	0.0509	2.8e-70	3301	313.775	ENSG00000136869;ENSG00000154589	O00206;Q9Y6Y9
rs10950398	TMEM106B	Emilsson	A	G	0.393	-0.272	0.025	6.1e-27	3200	118.3	ENSG00000106460	Q9NUM4
rs11230521	TMEM132A	Sun	A	G	0.231444	0.6176	0.0274	2e-112	3301	507.75	ENSG00000006118	Q24JP5
rs11059617	TMEM132C	Sun	T	A	0.335066	-0.225	0.0257	2.2e-18	3301	76.6012	ENSG00000181234	Q8N3T6
rs61943549	TMEM132D	Emilsson	T	C	0.948	-0.486	0.055	1e-18	3200	78.0325	ENSG00000151952	Q14C87
rs4806666	TMEM190	Sun	T	C	0.438473	-0.997	0.0177	3.6e-689	3301	3170.89	ENSG00000160472	Q8WZ59
rs289828	TNFAIP6	Sun	T	C	0.62173	-0.5479	0.0237	5.5e-118	3301	534.125	ENSG00000123610	P98066
rs4871844	TNFRSF10B	Emilsson	T	C	0.658	-0.143	0.026	4.3e-08	3200	30.2311	ENSG00000120889	O14763
rs884205	TNFRSF11A	Sun	C	A	0.756399	-0.2235	0.0292	2e-14	3301	58.5499	ENSG00000141655	Q9Y6Q6
rs3814787	TNFRSF19	Emilsson	G	C	0.714	-0.166	0.026	2.1e-10	3200	40.7378	ENSG00000127863	Q9NS68
rs62217798	TNFRSF6B	Sun	T	G	0.784171	-0.224	0.0316	1.4e-12	3301	50.2179	ENSG00000243509	O95407
rs12941509	TNFSF12;TNFSF12-TNFSF13	Sun	G	C	0.279301	0.3933	0.0266	2.2e-49	3301	218.485	ENSG00000239697;ENSG00000248871	O43508;Q4ACW9;A0A0A6YY99
rs4984778	TPSAB1;TPSB2	Suhre	C	G	0.284639	0.5167	0.0463218	2.678e-27	996	124.175	ENSG00000172236;ENSG00000197253	P20231;Q15661;A0A140VJT7
rs313829	TPST1	Sun	G	A	0.688554	0.2313	0.0262	1.1e-18	3301	77.8907	ENSG00000169902	A0A024RDK9;O60507
rs2283824	TPST2	Sun	A	G	0.416943	0.2429	0.0246	6e-23	3301	97.4365	ENSG00000128294	A0A024R1G9;O60704
rs3789204	TREM1	Emilsson	G	T	0.693	-0.374	0.024	1.4e-54	3200	242.689	ENSG00000124731	Q9NP99
rs114812713	TREM2	Emilsson	G	C	0.955	0.36	0.057	3.1e-10	3200	39.8643	ENSG00000095970	Q9NZC2
rs62396317	TREML1	Emilsson	A	G	0.878	0.211	0.038	2.9e-08	3200	30.8124	ENSG00000161911	Q86YW5
rs61998254	TREML2	Sun	G	A	0.126963	0.6927	0.0352	5e-86	3301	387.028	ENSG00000112195	Q5T2D2
rs78165052	TXNDC15	Emilsson	C	T	0.875	-0.307	0.036	3.6e-17	3200	72.6775	ENSG00000113621	Q96J42
rs131798	TYMP	Emilsson	G	T	0.773	0.204	0.03	1.8e-11	3200	46.2111	ENSG00000025708	P19971
rs2289743	TYRO3	Emilsson	C	G	0.691	-0.161	0.027	2.1e-09	3200	35.5347	ENSG00000092445	Q06418
rs10502249	UBASH3B	Emilsson	G	T	0.712	0.187	0.027	1.1e-11	3200	47.9385	ENSG00000154127	Q8TF42
rs2093847	UCMA	Sun	T	C	0.106703	-0.5863	0.0382	3.1e-53	3301	235.424	ENSG00000165623	A0A067XJP8;Q8WVF2;A0A067XKV3;A0A067XJX6
rs111741722	UGT1A6	Emilsson	A	G	0.681	0.265	0.027	1.8e-22	3200	96.2704	ENSG00000167165	P19224
rs17054300	ULBP3	Emilsson	G	A	0.762	0.171	0.028	1.7e-09	3200	37.2739	ENSG00000131019	Q9BZM4
rs57091121	UNC5C	Sun	T	A	0.336919	0.2694	0.0259	1.9e-25	3301	108.127	ENSG00000182168	A8K385;O95185
rs6468316	UNC5D	Emilsson	T	C	0.417	0.141	0.024	9.5e-09	3200	34.4941	ENSG00000156687	Q6UXZ4
rs10794029	UROS	Sun	G	A	0.794492	-0.2329	0.0311	7.6e-14	3301	56.0473	ENSG00000188690	A0A0S2Z4T8;P10746;A0A0S2Z5C5;Q5T3L8
rs11155591	UST	Emilsson	C	T	0.685	0.149	0.026	1.2e-08	3200	32.8212	ENSG00000111962	Q9Y2C2
rs12617748	UXS1	Emilsson	G	A	0.87	-0.219	0.036	1.7e-09	3200	36.9838	ENSG00000115652	Q8NBZ7
rs56100731	VAV1	Emilsson	C	T	0.93	0.363	0.048	5.6e-14	3200	57.1557	ENSG00000141968	P15498
rs6921438	VEGFA	Sun	A	G	0.496842	-0.7023	0.0215	1.7e-234	3301	1066.36	ENSG00000112715	P15692;A0A024RD33;A0A024RD37;A0A0Y0IMM4;A2A2V4
rs41278571	VEGFC	Sun	T	C	0.010126	1.7416	0.1215	1.3e-46	3301	205.344	ENSG00000150630	P49767
rs10490666	VIT	Sun	T	A	0.304408	0.3471	0.0264	1.9e-39	3301	172.758	ENSG00000205221	Q6UXI7
rs10762477	VSIR	Sun	G	A	0.14794	0.2705	0.0352	1.7e-14	3301	59.0182	ENSG00000107738	Q9H7M9
rs11595697	VWA2	Emilsson	C	T	0.903	-0.431	0.042	7.8e-25	3200	105.241	ENSG00000165816	Q5GFL6
rs79259707	VWC2	Emilsson	C	A	0.868	0.34	0.035	1.3e-22	3200	94.3084	ENSG00000188730	Q2TAL6
rs941923	WARS	Emilsson	C	T	0.766	0.255	0.029	6.6e-18	3200	77.2703	ENSG00000140105	P23381
rs400345	WFDC1	Emilsson	C	T	0.791	0.451	0.029	5.5e-54	3200	241.705	ENSG00000103175	Q9HC57
rs35017113	WFDC5	Emilsson	C	T	0.843	0.229	0.033	4.7e-12	3200	48.1251	ENSG00000175121	Q8TCV5
rs11248941	WFIKKN1	Emilsson	G	T	0.732	-0.203	0.028	2.3e-13	3200	52.5296	ENSG00000127578	Q96NZ8
rs7225465	WFIKKN2	Sun	A	G	0.68203	-0.6533	0.0238	9.3e-166	3301	753.023	ENSG00000173714	C9J6G4;Q8TEU8
rs35472615	WISP1	Sun	A	G	0.274129	0.5113	0.0263	1.7e-84	3301	377.726	ENSG00000104415	O95388
rs1061098	WISP2	Emilsson	C	T	0.663	0.213	0.022	4.8e-21	3200	93.679	ENSG00000064205	O76076
rs4656599	XCL1	Sun	T	C	0.189892	0.4295	0.0311	2e-43	3301	190.609	ENSG00000143184	P47992
rs55947051	XXYLT1	Emilsson	T	C	0.841	-0.248	0.033	8.6e-14	3200	56.4422	ENSG00000173950	Q8NBI6
rs2190809	ZG16B	Emilsson	C	T	0.725	0.156	0.027	1.5e-08	3200	33.3619	ENSG00000162078	Q96DA0
Abbreviations: EA, effect allele; EAF, effect allele frequency; N, sample size; OA, other allele; SE, standard error of Beta.

## Sheet: S2 Table
S2 Table. Characteristics of IV SNPs in MR analyses using pQTLs as exposures and GWAS of diverticular disease as outcomes.
			Exposure				Beta			SE			EAF			Steiger_Pval		Q_Pval
SNP	EA	OA	Protein	pQTL Study	MR	F-statistic	pQTL	UKBB	FinnGen	pQTL	UKBB	FinnGen	pQTL	UKBB	FinnGen	UKBB	FinnGen	UKBB	FinnGen
rs58936256	C	T	CCN3/NOV	Sun	primary	48.505	0.209	-0.00439266	-0.0663019	0.03	0.000648406	0.0107607	0.215	0.222899	0.171186	2.20688e-10	1.99555e-10
rs11779998	T	C	CCN3/NOV	Ferkingstad	validation	69.5882	0.0785	-0.00435315	-0.0663403	0.00941	0.000648365	0.0107607	0.24093	0.223249	0.171207	4.9607e-10	4.61348e-10
rs3791679	A	G	EFEMP1	Yao	primary	115.785	-0.226	0.0042805	0.0593621	0.021	0.000643535	0.00967088	0.761	0.773662	0.77475	7.8468e-23	7.47845e-23
rs9309272	T	G	EFEMP1	Ferkingstad	validation	282.447	-0.1741	0.00703876	0.113424	0.010359	0.000795006	0.0151662	0.19233	0.133159	0.0723735	3.54901e-43	3.13156e-44	0.00855263	0.0102778
rs3791663	A	G	EFEMP1	Ferkingstad	validation	59.2595	0.0799	-0.00123425	-0.0204664	0.010379	0.000665692	0.0101514	0.19567	0.207183	0.193573	4.80352e-12	1.04591e-11
rs2016575	C	T	SEMA3G	Sun	primary	70.6222	-0.269	0.00348741	0.0863865	0.032	0.000696334	0.0135668	0.816	0.816847	0.901637	2.41142e-15	8.245e-15
rs13091025	C	A	SEMA3G	Ferkingstad	validation	472.884	-0.2814	0.00010625	0.0150807	0.01294	0.000827125	0.0127978	0.11366	0.123501	0.140073	1.23397e-96	2.51433e-94		0.00199006
rs115483359	T	C	SEMA3G	Ferkingstad	validation	41.1172	0.1759	NA	0.105714	0.027431	NA	0.0306949	0.02305	NA	0.0208581	NA	1.27743e-07
rs11188501	A	G	ENTPD1	Sun	primary	68.3387	0.215	0.00265556	0.0362906	0.026	0.000564671	0.00863584	0.34	0.351401	0.309072	5.76218e-15	5.07875e-15
rs7072953	C	G	ENTPD1	Ferkingstad	validation	315.226	0.1447	0.00261344	NA	0.00815	0.000565643	NA	0.42153	0.348277	NA	2.07048e-56	NA
rs28378465	G	A	ENTPD1	Ferkingstad	validation	71.0659	0.2847	0.0003881	0.0615397	0.033772	0.00218226	0.0176793	0.01456	0.015533	0.0534003	7.20245e-16	1.41956e-12	0.00277089	0.587011
rs189315256	A	G	ENTPD1	Ferkingstad	validation	48.1151	0.1383	0.00532703	0.0452562	0.019938	0.00135114	0.0269461	0.04392	0.043127	0.022876	1.9668e-08	6.98563e-10
rs7072953 was excluded due to palindromic ambiguity.
Abbreviations: EA, effect allele; EAF, effect allele frequency; MR, Mendelian randomization; NA, not available; OA, other allele; Q_Pval, a P value of Cochrane’s Q statistic for the IVW method;
SE, standard error of Beta; SNP, single nucleotide polymorphism; Steiger_Pval, a P value of "TRUE" direction by the Steiger filtering method.

## Sheet: S3 Table
S3 Table. Reverse MR results using GWAS of diverticular disease as exposures and deCODE pQTLs as outcomes.
Exposure	Outcome	Number	IVW					MR-Egger regression						Weighted Median			MR-PRESSO
GWAS	Protein	of SNPs	Beta	SE	P value	Q_Pval		Beta	SE	P value	Intercept	SE	P value	Beta	SE	P value	Corrected P
UKBB	CCN3/NOV	39	0.527658	0.331833	0.111805	0.948955		1.82611	1.05359	0.091383	-0.00635407	0.00489342	0.202153	0.809393	0.492729	0.10045	No outlier
UKBB	EFEMP1	39	0.687392	0.337329	0.0415748	0.091622		1.99949	1.23386	0.113613	-0.00645579	0.00576649	0.270127	0.674133	0.51141	0.187442	No outlier
UKBB	ENTPD1	39	-0.0822917	0.469693	0.86092	0.000303928		0.627536	1.51496	0.6811	-0.00347078	0.00703494	0.624672	-0.348371	0.540547	0.519265	0.63565
UKBB	SEMA3G	39	0.132943	0.337696	0.693821	0.062025		0.0671624	1.28364	0.958554	0.000321081	0.00595173	0.9572	0.26835	0.530255	0.612803	No outlier
FinnGen	CCN3/NOV	51	-0.0113463	0.0273986	0.678786	8.63654e-05		0.0606025	0.0779882	0.440852	-0.00542784	0.0055082	0.329263	0.0148266	0.0291033	0.610438	0.668666
FinnGen	EFEMP1	51	-0.0116535	0.0513702	0.820538	7.15814e-43		-0.0587117	0.147799	0.692915	0.00354704	0.0104329	0.735321	0.066353	0.0306634	0.0304708	0.11185
FinnGen	ENTPD1	51	0.0378144	0.046398	0.415071	2.15486e-32		-0.0420801	0.132893	0.752858	0.00599645	0.00933887	0.523804	0.00493149	0.0336722	0.883562	0.750042
FinnGen	SEMA3G	51	-0.0954852	0.0625253	0.126725	4.56864e-71		-0.187883	0.17926	0.299734	0.00694673	0.0126185	0.584465	-0.0156268	0.0309681	0.613833	0.194995
A bold P value was considered statistically significant.
Abbreviations: Q_Pval, a P value of Cochrane’s Q statistic for the IVW method; SE, standard error of Beta.

## Sheet: S4 Table
S4 Table. Characteristics of IV SNPs in reverse MR analyses using GWAS of diverticular disease as exposures and deCODE pQTLs as outcomes.
					Beta					SE					EAF
SNP	EA	OA	Exposure	F-statistic	Exposure	CCN3/NOV	EFEMP1	ENTPD1	SEMA3G	Exposure	CCN3/NOV	EFEMP1	ENTPD1	SEMA3G	Exposure	Outcomes
rs10471645	T	C	UKBB	41.5263	0.00487399	-0.0048	0.0025	-0.0209	0.001	0.000725538	0.010866	0.011243	0.011058	0.01106	0.165686	0.15994
rs10472291	C	A	UKBB	40.2723	-0.00378453	-0.0032	-0.0122	-0.0044	-0.0161	0.000572065	0.008796	0.009044	0.008986	0.009161	0.666789	0.71324
rs112609918	A	T	UKBB	44.7763	-0.00901992	-0.0185	-0.0156	-0.0487	0.0016	0.00129305	0.018669	0.019003	0.018792	0.019278	0.953628	0.9531
rs117811194	G	A	UKBB	28.8627	0.00648355	0.0006	0.0032	-0.0207	-0.0234	0.00115766	0.018479	0.017342	0.017384	0.017744	0.941876	0.94193
rs12041565	C	T	UKBB	28.0437	-0.00386496	-0.0031	0.0112	0.0174	0.0202	0.000700107	0.009825	0.010127	0.010007	0.010213	0.818247	0.79476
rs12293535	G	A	UKBB	38.4199	-0.00390254	-0.0035	0.01	0.0068	0.0002	0.000603957	0.008925	0.009053	0.008973	0.007426	0.725053	0.71388
rs12942267	C	T	UKBB	39.7673	-0.00369845	0.0084	-0.0172	-0.0038	0.0084	0.000562592	0.008312	0.008442	0.008294	0.008526	0.360094	0.3804
rs1473813	G	A	UKBB	27.5577	0.00304222	0.0038	-0.0096	-0.0067	-0.006	0.000555912	0.008397	0.008463	0.008305	0.008492	0.60856	0.62832
rs16925877	G	C	UKBB	29.4875	0.00475662	0.0045	0.0182	0.0196	0.0065	0.000840265	0.013134	0.013408	0.013297	0.013665	0.882308	0.89355
rs17309930	C	A	UKBB	66.0384	0.00564038	0.0109	-0.0084	-0.0114	-0.0142	0.000665805	0.009582	0.009732	0.009637	0.009834	0.793353	0.77863
rs1888693	G	A	UKBB	36.1698	0.00356133	-0.0124	-0.0057	-0.0088	0.0186	0.000568036	0.008673	0.008751	0.008709	0.008899	0.656695	0.6878
rs1973232	G	A	UKBB	31.7584	0.00408816	-0.0021	-0.0016	0.032	0.0083	0.000695882	0.011543	0.011551	0.011544	0.011756	0.185661	0.14472
rs2009593	C	G	UKBB	36.1356	-0.00393426	0.001	-0.0045	-0.0064	0.0023	0.000627816	0.009367	0.00914	0.009057	0.009347	0.755046	0.71817
rs2056544	G	A	UKBB	38.8682	-0.00360622	0.0013	0.0012	0.0091	0.0105	0.000554871	0.007933	0.007941	0.008073	0.008263	0.422609	0.47075
rs208814	A	G	UKBB	30.5484	0.00325492	0.0082	0.0063	0.002	-0.0044	0.000564915	0.008232	0.008375	0.008208	0.008511	0.355851	0.38649
rs2131754	A	G	UKBB	41.1715	-0.00367336	-0.0079	-0.0174	-0.0156	-0.0093	0.000549164	0.008246	0.008407	0.008315	0.008471	0.591629	0.61489
rs2174352	T	C	UKBB	31.1831	-0.00348512	-0.0063	-0.009	-0.0081	-0.0184	0.00059868	0.009297	0.009552	0.009473	0.009606	0.71682	0.75239
rs2280028	G	A	UKBB	44.1028	0.00537673	-0.0008	0.0013	-0.009	-0.0088	0.000776644	0.011134	0.010719	0.01083	0.010976	0.858863	0.83346
rs3113037	C	T	UKBB	38.7316	-0.00414198	0.0096	0.0169	0.0085	0.0201	0.000638428	0.009871	0.00998	0.009856	0.010103	0.76608	0.7877
rs3732760	A	C	UKBB	42.3668	-0.00378899	-0.0081	-0.0159	-0.0104	-0.0134	0.000558403	0.008395	0.008471	0.008471	0.008684	0.625836	0.63572
rs3775010	T	C	UKBB	35.6257	-0.00350448	0.009	-0.0096	0.0101	0.0005	0.000563221	0.008384	0.008597	0.008484	0.008156	0.641863	0.64528
rs4333882	A	G	UKBB	93.7718	-0.00699553	-0.0153	-0.0051	-0.009	-0.0138	0.000692981	0.010219	0.010478	0.010252	0.010477	0.806764	0.8092
rs4515160	C	G	UKBB	29.7143	-0.00348728	0.0011	0.0042	0.0119	-0.0124	0.000613679	0.008757	0.00917	0.009189	0.009379	0.73863	0.7377
rs4802297	G	C	UKBB	66.7038	0.00440631	0.0033	-0.0078	0.0216	0.0003	0.000539511	0.008104	0.008264	0.008134	0.007466	0.484919	0.46384
rs61814883	G	A	UKBB	41.7505	0.00395946	0.014	0.0183	0.0209	0.0095	0.000587817	0.008693	0.008818	0.008764	0.008947	0.699789	0.68893
rs61823192	C	T	UKBB	52.4636	0.0126795	0.0099	0.1022	-0.0193	0.0034	0.00167923	0.034401	0.03492	0.03454	0.035384	0.970586	0.98605
rs6714546	A	G	UKBB	28.908	0.00333388	-0.0115	0.0034	-0.0115	0.0072	0.000594809	0.009155	0.009238	0.009273	0.00939	0.2913	0.25858
rs6734367	T	G	UKBB	222.359	0.0109288	0.0103	0.0287	0.0013	0.0141	0.000703044	0.010562	0.010753	0.010775	0.010831	0.178958	0.17594
rs7086249	T	C	UKBB	87.1735	0.00525466	-0.0017	-0.0088	-0.0081	0.0017	0.00053987	0.008246	0.008169	0.00815	0.008088	0.537619	0.52819
rs7098322	C	T	UKBB	51.4251	0.00609196	0.0148	-0.0012	0.0128	-0.0051	0.000814904	0.01132	0.011494	0.011387	0.01166	0.125089	0.14871
rs71472433	A	C	UKBB	39.5244	-0.0047676	0.0009	-0.0097	-0.0091	0.0014	0.000727452	0.011159	0.010793	0.010784	0.011072	0.834519	0.82712
rs7281388	A	C	UKBB	47.9275	0.00551555	0.0206	-0.015	-0.0208	-0.0103	0.000764246	0.012621	0.012899	0.01276	0.012976	0.145318	0.11258
rs7609897	G	T	UKBB	85.8638	0.00667016	0.0025	-0.0046	0.0045	0.0126	0.000690507	0.009112	0.009343	0.009344	0.009635	0.787475	0.75216
rs7800548	T	C	UKBB	54.4154	-0.00437851	0.0074	0.0074	0.0045	0.0054	0.00056938	0.008481	0.008599	0.008641	0.00871	0.661548	0.65352
rs7990	C	A	UKBB	30.1534	-0.00472494	0.0075	0.0145	-0.0496	-0.0106	0.000825401	0.014301	0.014582	0.014468	0.014812	0.866827	0.91465
rs8074740	G	A	UKBB	36.8767	-0.00365379	0.0081	-0.0038	0.0027	-0.0044	0.000577171	0.008843	0.008932	0.008877	0.00911	0.677082	0.69828
rs875107	C	A	UKBB	32.1998	0.00319369	0.0079	0.0001	0.0031	0.0097	0.000539887	0.008073	0.013022	0.008219	0.008305	0.483521	0.48238
rs9482094	A	G	UKBB	41.9275	-0.00376866	-0.0074	0.0063	0.0036	0.0019	0.000558309	0.008213	0.008367	0.00831	0.008531	0.371661	0.39072
rs9520339	C	T	UKBB	55.3345	0.00492426	-0.0016	0.0046	-0.0243	-0.018	0.000635009	0.009093	0.009147	0.009078	0.00927	0.761303	0.72716
rs9555371	A	G	UKBB	51.215	0.00505849	0.0036	0.004	-0.0085	-0.0242	0.000678046	0.010322	0.010237	0.010293	0.010447	0.802607	0.80881
rs10802225	G	A	FinnGen	33.5633	0.0496319	-0.0045	0.0059	-0.0015	-0.0083	0.00856697	0.008275	0.008378	0.008323	0.008384	0.317955	0.41065
rs10910384	C	A	FinnGen	105.688	0.0980144	0.0079	-0.0017	0.005	0.0112	0.009534	0.010897	0.01086	0.011022	0.011181	0.22157	0.16128
rs1091812	C	A	FinnGen	61.8124	0.0792414	0.0012	0.0037	-0.0003	-0.0037	0.0100789	0.009026	0.009114	0.010453	0.009253	0.796739	0.73031
rs10967911	A	G	FinnGen	31.3068	0.0470579	0.0043	0.0115	0.0076	0.0004	0.00841031	0.008487	0.008594	0.008506	0.008454	0.34545	0.34114
rs11014547	T	C	FinnGen	49.2151	-0.094544	-0.0037	-0.0196	-0.021	-0.0018	0.0134767	0.013359	0.013456	0.013371	0.013492	0.103419	0.10457
rs11149687	C	T	FinnGen	56.0309	-0.0750673	0.001	-0.021	-0.014	-0.0024	0.0100285	0.010173	0.0103	0.010198	0.01047	0.80516	0.80313
rs1135663	T	C	FinnGen	33.3477	-0.0893523	0.0052	0.0138	0.0167	-0.0057	0.0154729	0.015846	0.016086	0.015922	0.016245	0.0755998	0.06922
rs11619840	A	C	FinnGen	167.214	-0.13103	-0.0025	-0.0062	0.0095	0.0235	0.0101329	0.010351	0.010516	0.010457	0.010715	0.20472	0.18035
rs11766945	A	G	FinnGen	40.1391	-0.057786	-0.0031	0.0001	0.0071	0.0036	0.0091209	0.010179	0.013942	0.010302	0.010335	0.267577	0.19342
rs12005101	A	G	FinnGen	39.724	-0.064756	-0.0127	0.0035	-0.0048	0.0176	0.0102743	0.014616	0.015031	0.014929	0.015041	0.81491	0.08234
rs12216014	A	G	FinnGen	37.0595	-0.0507365	0.0019	-0.0087	-0.0133	-0.0019	0.00833431	0.008095	0.008254	0.008221	0.00834	0.369254	0.42305
rs12538955	A	T	FinnGen	49.8857	0.078359	-0.0079	-0.0012	0.0045	0.0095	0.0110943	0.010025	0.009845	0.010206	0.010281	0.150706	0.19838
rs12702318	A	G	FinnGen	39.1991	-0.0521947	0.0119	0.0276	0.0289	0.0234	0.00833657	0.008124	0.008242	0.008176	0.008323	0.374648	0.41432
rs1354506	T	C	FinnGen	32.0968	0.045806	0.0097	0.0124	0.0119	0.0098	0.00808519	0.0081	0.00824	0.008167	0.008336	0.435283	0.418
rs1431188	G	A	FinnGen	34.5826	0.0481468	0.0067	0.0147	0.003	-0.0027	0.00818724	0.008015	0.008147	0.007993	0.008079	0.396865	0.49241
rs143378550	A	C	FinnGen	75.1071	0.163536	0.009	-0.0406	-0.0616	-0.0775	0.01887	0.02954	0.030029	0.029785	0.030337	0.0440354	0.01983
rs149805207	G	A	FinnGen	33.5496	0.15955	0.0365	-0.0309	-0.0132	-0.0128	0.0275456	0.043799	0.04455	0.044126	0.044965	0.0207811	0.00863
rs16970633	T	G	FinnGen	39.5308	0.0702488	-0.0013	0.0076	0.0076	-0.0033	0.011173	0.01052	0.010832	0.010747	0.011067	0.149148	0.16945
rs16974904	G	C	FinnGen	30.5105	0.0493391	-0.0079	-0.0059	0.0044	-0.0013	0.00893234	0.009001	0.009177	0.008967	0.009086	0.277876	0.27663
rs17265513	C	T	FinnGen	42.352	-0.058438	0.0039	-0.0073	-0.0106	0.0052	0.00897961	0.009739	0.00991	0.009881	0.010074	0.282574	0.21228
rs17278665	G	C	FinnGen	63.3072	0.092984	-0.0096	-0.1598	-0.0108	-0.0206	0.0116864	0.00963	0.009808	0.009698	0.009933	0.132121	0.22181
rs1862577	A	G	FinnGen	42.7222	-0.0525401	-0.0063	-0.0043	0.0002	0.0016	0.00803828	0.008033	0.008155	0.007019	0.0081	0.498256	0.47479
rs188338759	A	G	FinnGen	33.9029	-0.139519	-0.0178	0.0057	0.0024	0.036	0.0239615	0.031853	0.032748	0.032205	0.032841	0.0317014	0.01627
rs1888693	A	G	FinnGen	49.1369	-0.0579597	0.0124	0.0057	0.0088	-0.0186	0.00826839	0.008673	0.008751	0.008709	0.008899	0.38631	0.3122
rs2018432	C	T	FinnGen	36.2176	0.0539898	0.0051	-0.007	0.0029	0.0009	0.0089712	0.008753	0.008902	0.008874	0.009085	0.272392	0.3108
rs2026558	A	G	FinnGen	39.5102	0.0532035	0.0141	-0.0076	-0.0046	0.0031	0.00846417	0.008176	0.008319	0.008301	0.008342	0.65763	0.58764
rs2071518	T	C	FinnGen	39.94	-0.0641064	0.0634	-0.0133	-0.0131	0.0009	0.0101437	0.008986	0.00917	0.009044	0.009615	0.198993	0.2769
rs2153914	C	T	FinnGen	47.9717	0.0609018	-0.0033	0.0059	0.125	-0.0024	0.00879299	0.008656	0.008823	0.008671	0.008819	0.701532	0.69008
rs2280028	A	G	FinnGen	33.7102	-0.0803902	0.0008	-0.0013	0.009	0.0088	0.0138459	0.011134	0.010719	0.01083	0.010976	0.095622	0.16654
rs2337106	G	C	FinnGen	39.4938	0.0504679	-0.0108	-0.0109	-0.0128	-0.0149	0.00803063	0.008026	0.008138	0.008102	0.008246	0.515829	0.52028
rs2473325	A	G	FinnGen	39.0959	-0.051944	0.014	-0.0004	0.0026	-0.0108	0.00830747	0.008793	0.008936	0.008988	0.009009	0.634751	0.70641
rs284255	A	G	FinnGen	56.6147	0.0884353	-0.0008	-0.0183	0.0193	-0.0153	0.0117533	0.014915	0.014685	0.014581	0.01482	0.1311	0.08553
rs28497341	G	A	FinnGen	35.649	-0.0488224	-0.0006	-0.0162	-0.005	-0.0101	0.00817701	0.008664	0.008154	0.008066	0.008341	0.404766	0.47867
rs3733892	C	A	FinnGen	42.0124	-0.0533025	0.0071	0.0008	0.0024	0.0021	0.00822352	0.008259	0.008395	0.008407	0.008549	0.395511	0.39048
rs4383453	A	G	FinnGen	37.0357	-0.056702	-0.0003	0.0135	0.0136	0.0105	0.00931723	0.011078	0.010284	0.010237	0.010513	0.252763	0.19974
rs4420086	G	T	FinnGen	37.3105	-0.0494412	-0.007	0.0074	0.0088	0.0073	0.00809417	0.008246	0.008336	0.008341	0.008449	0.436959	0.3879
rs62496800	T	C	FinnGen	36.6639	-0.0652726	0.0094	-0.0004	0.0246	0.0085	0.0107798	0.013149	0.012495	0.013329	0.013506	0.170817	0.10207
rs6731747	A	T	FinnGen	348.835	-0.184411	-0.0101	-0.0286	-0.0013	-0.014	0.0098736	0.010513	0.010729	0.010655	0.01082	0.807107	0.824
rs6774742	C	A	FinnGen	31.7652	0.047435	-0.0062	0.0049	0.0022	-0.0175	0.00841632	0.008193	0.0083	0.008353	0.008459	0.64409	0.58189
rs6796333	C	T	FinnGen	46.0486	-0.0893327	-0.021	-0.0126	-0.0217	0.2418	0.0131644	0.011239	0.011489	0.011358	0.011599	0.105916	0.15588
rs7250689	C	T	FinnGen	60.5177	-0.0635437	0.004	-0.0065	-0.0221	0.0013	0.00816827	0.008071	0.008206	0.008138	0.008509	0.596804	0.53401
rs72636731	T	C	FinnGen	31.8278	-0.0724047	-0.0247	-0.0042	-0.0053	-0.0058	0.012834	0.016681	0.016751	0.016801	0.0171	0.114582	0.06261
rs73234681	C	G	FinnGen	39.2777	-0.144983	-0.0009	0.0162	0.0018	0.0353	0.0231336	0.022182	0.022593	0.022183	0.022841	0.0333185	0.03307
rs75686861	A	G	FinnGen	35.4367	-0.0850561	0.0249	-0.0137	0.0217	0.0281	0.0142882	0.013157	0.013368	0.013303	0.013505	0.0898625	0.10282
rs75746146	G	C	FinnGen	44.8097	0.0589526	0.0409	0.0211	-0.0054	0.0107	0.00880675	0.012204	0.012427	0.012377	0.012594	0.290118	0.12002
rs7585036	G	C	FinnGen	31.3082	-0.05156	0.0009	0.0041	0.0027	-0.0061	0.00921473	0.009271	0.009157	0.009113	0.009192	0.261643	0.2805
rs7609897	T	G	FinnGen	87.6069	-0.0890223	-0.0025	0.0046	-0.0045	-0.0126	0.00951105	0.009112	0.009343	0.009344	0.009635	0.248532	0.24784
rs77244957	C	T	FinnGen	38.2335	-0.0637187	0.015	-0.0043	0.0082	0.0055	0.0103049	0.010543	0.010773	0.010663	0.010949	0.190752	0.17268
rs8038526	T	C	FinnGen	54.1061	0.0745876	0.0111	0.0175	0.0034	0.0148	0.0101401	0.009964	0.010104	0.009963	0.010241	0.799147	0.79686
rs848525	G	A	FinnGen	38.2523	-0.0506392	0.006	0.0084	0.0019	-0.0053	0.00818761	0.008078	0.008286	0.008187	0.008317	0.404021	0.41534
rs943985	G	C	FinnGen	91.6966	-0.077362	0.0024	0.0101	0.0095	0.0018	0.00807886	0.008204	0.008244	0.008195	0.008114	0.445589	0.48342
rs9514638	C	G	FinnGen	47.6973	-0.0667169	0.0015	-0.0049	0.0242	0.0179	0.00966024	0.008976	0.009093	0.009087	0.00927	0.226726	0.27282
rs9888980	G	C	FinnGen	57.5999	-0.100062	0.0037	-0.0171	-0.0073	-0.002	0.0131843	0.012422	0.012803	0.012619	0.012852	0.10744	0.11638
rs2337106 and rs4802297 were excluded due to palindromic ambiguity.
Abbreviations: EA, effect allele; EAF, effect allele frequency; OA, other allele; SE, standard error of Beta.
